# Supplementary material for: RNA helicase EIF4A1-mediated translation is essential for the GC response
Source: Life Sci Alliance. 2023 Nov 27;7(2):e202302301. doi: 10.26508/lsa.202302301 (PMC10681908; doi:10.26508/lsa.202302301)
Supplement: Supplementary file 1 [file LSA-2023-02301_TableS1.zip › LSA-2023-02301_TableS1.ods]

## Sheet: Table S1 Differentially expressed transcripts
Gene	baseMean	log2FoldChange	lfcSE	stat	pvalue	padj
Stard4	3705.36845118953	-1.55701201641593	0.0629022013847765	-24.7616710944917	2.32E-135	3.99E-131
Lss	5182.05009844432	-2.0232077950979	0.0833484930750988	-24.2835733760045	2.92E-130	2.52E-126
Fdps	6732.31366885214	-1.97290341310778	0.0829238020659156	-23.7853323047027	4.74E-125	2.72E-121
Eif5al3-ps	365.226359311548	4.11026881266644	0.16239240642161	23.7256927542669	1.96E-124	8.43E-121
Msmo1	2336.4274972097	-1.83337416609764	0.0787849889072684	-23.2723118318176	8.46E-120	2.91E-116
Gm43738	5889.11455323313	-1.81977258706377	0.0783170494012437	-23.2316878369811	2.18E-119	6.25E-116
Ldlr	4099.39701664026	-1.21261382343524	0.0548905822211506	-22.0867556751007	4.24E-108	1.04E-104
Hmgcs1	8018.67567607942	-1.84750365596117	0.085337216888609	-21.6769388708912	3.39E-104	7.28E-101
Sqle	6336.41256599717	-1.43409326993378	0.0670343580866361	-21.3918691601258	1.59E-101	3.04E-98
Dhcr24	5862.77118105868	-1.60847067155697	0.0764165509045922	-21.0537833970237	2.11E-98	3.63E-95
Zhx2	2252.31836599856	1.40892609332749	0.0684193416266815	20.5863114805252	3.64E-94	5.69E-91
Eif4a-ps4	6432.43701920503	-1.70099553556258	0.0827536084211603	-20.5689912779221	5.20E-94	7.46E-91
Cyp51	7418.43473217541	-1.461880259026	0.0727098494034102	-20.1172162121455	5.22E-90	6.41E-87
Pcyt2	3500.06292016856	-1.47824310678241	0.0734457935128724	-20.1191151160907	5.02E-90	6.41E-87
Idi1	3942.25448609302	-1.48427817709624	0.0749986046065672	-19.8146973746088	2.22E-87	2.55E-84
Dusp8	321.250671693584	3.02681626539114	0.153286031541099	19.3100771041932	4.42E-83	4.75E-80
Nsdhl	1740.30828739569	-1.6399584573631	0.0849743682893362	-19.2830944988888	7.45E-83	7.54E-80
Aacs	4548.43185332303	-1.58374708208917	0.0830238968880998	-19.0743128743431	4.13E-81	3.95E-78
Bank1	4356.82981177381	-1.40369317656941	0.073885953272279	-19.0049038719829	1.55E-80	1.41E-77
Slc6a9	564.594322081081	1.92170269733497	0.100867613493687	18.9992929248462	1.73E-80	1.42E-77
Gm50318	3495.19755427553	-1.68028821252868	0.0886150155780077	-19.001110332365	1.67E-80	1.42E-77
Erf	1385.09049786449	1.4974320251274	0.0790191637676648	18.9372354283369	5.63E-80	4.40E-77
Ighe	1627.68551134458	-1.84026743689585	0.0983360194701485	-18.9137949235786	8.78E-80	6.57E-77
Mzb1	4236.88923647031	-1.76440127522676	0.0940702612551659	-18.8127447702658	5.94E-79	4.26E-76
Insig1	4895.83050454551	-1.18222916787859	0.0632055632747429	-18.7006484461609	4.89E-78	3.37E-75
Snn	6025.33858839044	-1.13890470564402	0.0616142699398502	-18.4851432066808	2.72E-76	1.80E-73
Rpl12	37479.0868652075	0.882905278365791	0.0481639020796328	18.3279898083549	4.95E-75	3.15E-72
Ercc6l	1418.47058640533	-1.77263898585221	0.0973343746863402	-18.2844494502027	1.10E-74	6.76E-72
Ccnb1	861.118002337782	-2.11882615212077	0.117512758512625	-18.2236226316516	3.35E-74	1.99E-71
Ncapg2	2425.9526807834	-1.81156793271564	0.101127978300733	-18.213973905475	4.00E-74	2.29E-71
Gm3571	509.699426094387	-1.99398233021298	0.109216121959696	-18.1755970842214	8.05E-74	4.47E-71
Shisa8	2169.03540458977	-1.15964312060794	0.063994580509748	-18.1139513794283	2.47E-73	1.33E-70
Rrm1	11536.2091294551	-1.41133926162982	0.0791236506630369	-17.8782844086385	1.74E-71	9.08E-69
Brpf3	2840.38684194571	1.29738904874896	0.0728925897570511	17.8007386614179	6.97E-71	3.53E-68
Sun2	8010.50704385826	1.18844165100253	0.0667245470867617	17.7933933422611	7.95E-71	3.91E-68
Socs7	2755.17601235547	1.12830560764146	0.0634990308930934	17.7648469120101	1.32E-70	6.32E-68
Tubb4b	8926.77334812039	-1.31680724149227	0.0742228076853241	-17.7460479724076	1.85E-70	8.60E-68
Trib1	1504.66053515175	1.79496642087066	0.1020885946223	17.5711791816373	4.10E-69	1.85E-66
Exo1	1376.85519312447	-1.68210691478368	0.0969677420026129	-17.4894390039846	1.72E-68	7.61E-66
Dhfr	2403.41564571516	-1.56266062556251	0.0902236078864362	-17.4377053737495	4.27E-68	1.84E-65
Chaf1b	1986.89024517765	-1.59683298928518	0.0921605797196042	-17.4213063288987	5.69E-68	2.39E-65
R3hdm2	4728.90178060218	1.01412139428703	0.0584151108379172	17.3578224850217	1.72E-67	6.89E-65
Stmn1	3243.39094720475	-1.50404123890587	0.0870216231839531	-17.3587139073284	1.69E-67	6.89E-65
Gm10275	8656.48407399379	0.890489100430822	0.051393358589075	17.3224647253882	3.18E-67	1.25E-64
Rad54l	1304.15613133395	-1.85968957061828	0.108974764940521	-17.2641336249695	8.76E-67	3.35E-64
Aspm	530.275766115738	-1.90796050176724	0.111198675650795	-17.1947216521711	2.91E-66	1.09E-63
Tmem176a	4086.17944422946	-1.19471505453564	0.0697281735326866	-17.1560197025849	5.67E-66	2.07E-63
Sh3bp1	1571.57405441702	-1.46466885346785	0.0858272959064405	-17.0964316299737	1.58E-65	5.66E-63
Dtl	4924.64901700511	-1.52130316838049	0.090272145982247	-17.0074885770945	7.23E-65	2.54E-62
Fam193a	3507.48684399294	1.15079234076387	0.0679643508680059	16.9355341884696	2.46E-64	8.47E-62
Cdca8	1570.99771721194	-1.72985038389269	0.102910473052172	-16.8783427622926	6.49E-64	2.19E-61
Chtf18	1930.25556473834	-1.5563186618692	0.092706755236129	-16.8602024728514	8.83E-64	2.92E-61
Hspa8	76940.5460025376	-1.05276601727563	0.0624825729852914	-16.8587903668296	9.04E-64	2.94E-61
Fen1	7298.74174370063	-1.0265205726701	0.0610140754990274	-16.8233713475888	1.65E-63	5.24E-61
Mcm7	14630.4832550337	-1.125805665797	0.0671101451563953	-16.7971690235205	2.56E-63	8.01E-61
Hexb	1259.86878920661	-1.50372487190807	0.0899081888245396	-16.765703635014	4.35E-63	1.34E-60
Rpa2	3822.05001446429	-1.15693006997304	0.0694891791234855	-16.666615406946	2.29E-62	6.92E-60
Gm15459	6232.65718239737	-1.08701712621833	0.0654385475560617	-16.6246219812885	4.62E-62	1.37E-59
Ifrd1	8133.33994512902	1.12689573415408	0.0679267000692915	16.5863209401919	8.75E-62	2.55E-59
Cnp	2249.27855753699	-1.31754452676657	0.0797237583803782	-16.5244202888935	2.45E-61	7.02E-59
Arap2	5910.60106913739	1.01736947670049	0.0616088639230237	16.5138650019332	2.92E-61	8.09E-59
Incenp	3469.94906914444	-1.4301213474104	0.0865920411893958	-16.5139244829823	2.91E-61	8.09E-59
Dhcr7	1755.76904044669	-1.52003589428404	0.0921372265250823	-16.50770525913	3.23E-61	8.82E-59
Dbi	1526.78222228007	-1.18278855124665	0.0720865767280782	-16.3990799390383	1.94E-60	5.22E-58
Rfc5	2821.07870705394	-1.24667035073113	0.0762515893289349	-16.3778465101685	2.75E-60	7.29E-58
Cenpn	889.637834629874	-1.5480854342728	0.0950797594192262	-16.3511491748768	4.27E-60	1.11E-57
Mvk	1283.01236461665	-1.4699710643749	0.0900951020509508	-16.3056767814587	8.99E-60	2.31E-57
Spag5	1006.24876591742	-1.93862348472643	0.12039164187015	-16.285176708941	1.26E-59	3.18E-57
Pygb	4318.47405111168	-1.25528476619364	0.0775694541935093	-16.1982774758728	5.19E-59	1.29E-56
Nebl	2220.47951232228	1.30724074208615	0.080793027015451	16.1890680023727	6.02E-59	1.48E-56
Dusp16	3469.53217849278	1.1357544562552	0.0703237585718547	16.1506594047031	1.12E-58	2.72E-56
Pmvk	1109.37532477781	-1.53336628276242	0.0949685866767945	-16.1349878077103	1.45E-58	3.46E-56
Rnf10	6156.66450879361	-0.914250292465438	0.0567408023229426	-16.1116256148278	2.11E-58	4.98E-56
Isyna1	10342.4294083552	-1.00689194896416	0.0625749603806847	-16.090035378745	3.00E-58	6.97E-56
Cdc45	1947.90640547743	-1.64455440146534	0.103700611426315	-16.0602405872419	4.85E-58	1.11E-55
Cep55	899.592720771409	-1.75867562351481	0.109961582544783	-16.0357594121481	7.19E-58	1.63E-55
Hmgcr	5998.82744550659	-0.938909143018284	0.0590106275554947	-15.907069618263	5.66E-57	1.26E-54
Elovl6	613.405724181483	-1.75817891266538	0.110702764528153	-15.8928472918959	7.10E-57	1.57E-54
Wnk1	45190.3239080171	1.09700555099864	0.0690449813921012	15.8897707967312	7.46E-57	1.62E-54
Hells	6305.83414236535	-1.06644691544778	0.0673696355304641	-15.8855930724417	7.97E-57	1.72E-54
Trip13	1900.55113918778	-1.10909679334249	0.0699467890367058	-15.8785306514398	8.92E-57	1.89E-54
Dck	1329.99827603517	-1.42429875634992	0.0901431021538864	-15.8778092523811	9.03E-57	1.89E-54
Prc1	716.39255502416	-1.84759228998994	0.116763452340241	-15.8279309661539	2.00E-56	4.14E-54
Chaf1a	5271.26829623679	-1.23796133058731	0.0787154545713554	-15.8176792920148	2.35E-56	4.81E-54
Gm49510	1305.85617993789	-1.3137483375203	0.0837815587224853	-15.7045058084924	1.41E-55	2.85E-53
Grn	5641.33153874604	-1.01381854915246	0.0646230195858325	-15.6902032908457	1.76E-55	3.53E-53
Kif22	964.973228992347	-1.81230783495744	0.11715986719815	-15.6407487604431	3.84E-55	7.60E-53
Abhd16a	954.804752730767	1.21690326406383	0.0778766632368009	15.6239421727565	5.00E-55	9.78E-53
Polq	1179.87444632902	-1.47396442129645	0.0950666965857604	-15.6174126328314	5.54E-55	1.07E-52
Gm5823	128.14246664978	3.23655962271424	0.19227856679812	15.5269550763302	2.28E-54	4.36E-52
Slc16a6	3983.70339716603	1.12908155702821	0.0727618563975435	15.5152590408275	2.74E-54	5.17E-52
Smc4	9443.88469018102	-0.950476843975069	0.0613611909380341	-15.4855304667034	4.34E-54	8.13E-52
Wdr6	5099.78678367343	-1.38944691198076	0.0900318271713058	-15.4787035938792	4.83E-54	8.94E-52
Slc1a4	1523.79346951692	1.32463414093935	0.0857255324060606	15.4691572766165	5.60E-54	1.03E-51
Pole2	1268.33546687284	-1.31906462749689	0.0857823448804292	-15.4365304771352	9.30E-54	1.68E-51
Cenpe	892.058103184633	-1.74729816925193	0.113230574197744	-15.4205173625954	1.19E-53	2.14E-51
Bcar3	10361.4052164796	-0.816148602526371	0.0529352063471656	-15.417331947141	1.25E-53	2.22E-51
Erp44	10955.8084069103	0.771180143776579	0.0501957115604494	15.3639357283015	2.86E-53	5.02E-51
Mob3a	4223.31445017918	-1.02937431348048	0.0671864745846271	-15.3316227527562	4.70E-53	8.17E-51
Tesk1	3084.20901336127	0.893585453128925	0.0583411480273126	15.3191239111053	5.70E-53	9.71E-51
Cip2a	1071.73571514949	-1.46268215192584	0.0954810157230527	-15.3194452103811	5.67E-53	9.71E-51
Mad2l1	2165.1812493985	-1.11778858060547	0.0735336253714415	-15.2352699997936	2.06E-52	3.48E-50
Lig1	11218.4342474008	-1.13567720369886	0.0747324790703042	-15.2329716629731	2.14E-52	3.57E-50
Rad51	2292.1226894318	-1.26978082818201	0.0838389066682477	-15.2266612260512	2.35E-52	3.89E-50
Knl1	521.671444911497	-2.12616708399909	0.144201793509756	-15.2056656610787	3.24E-52	5.31E-50
Cdc25a	3692.62894507099	-1.02660846933182	0.0677423650754599	-15.2032195680506	3.37E-52	5.47E-50
Atad2	4010.41399256216	-0.992959645802011	0.0657641693428548	-15.1368132164312	9.26E-52	1.49E-49
Kif23	1003.23769276026	-1.83501414304248	0.122167248027427	-15.1278967280079	1.06E-51	1.69E-49
Pdia4	8176.08571450095	-0.797943090309233	0.0528506690369876	-15.1033770136179	1.54E-51	2.43E-49
Tubb5	74371.9287103975	-1.09506552925245	0.0727045082056009	-15.0801022545058	2.19E-51	3.42E-49
Foxj2	2981.22896044913	1.00847958585508	0.066956377640387	15.0684991125666	2.61E-51	4.05E-49
Casp3	2160.70855525102	-1.03666280681423	0.0690905648609725	-15.0089938244042	6.41E-51	9.85E-49
Umps	5106.66932609526	-0.908015261377381	0.0606021638544737	-14.9979483449444	7.57E-51	1.15E-48
Cbfa2t3	802.346291929367	-1.4301826048553	0.0954411885612072	-14.9899784602416	8.54E-51	1.29E-48
Gcat	738.600501471273	-1.71147097195979	0.114661690131316	-14.9630144307834	1.28E-50	1.92E-48
Asf1b	1765.29107514838	-1.46191687293768	0.0983983050603046	-14.9500428866966	1.56E-50	2.31E-48
Arhgap11a	2670.02101547941	-1.08746250897446	0.0729624240640873	-14.9183311086422	2.50E-50	3.68E-48
Cxcr5	3915.29756121874	-1.33950844184419	0.0898818532911907	-14.9004943837448	3.27E-50	4.77E-48
Ppil1	2829.59421999589	-1.09335865482067	0.0736148384421462	-14.8919371516159	3.72E-50	5.38E-48
Dnajc9	4033.73185965553	-0.929753914876941	0.0624628432381845	-14.8899052724811	3.83E-50	5.48E-48
Rad51ap1	881.122276460968	-1.693572805425	0.115295125803816	-14.8894892703371	3.86E-50	5.48E-48
Tet2	2001.18658837385	1.27257415815937	0.0854380758119742	14.8879476821499	3.95E-50	5.57E-48
Dna2	732.434597518861	-1.68325994911103	0.114526057250221	-14.8789584407676	4.51E-50	6.32E-48
Il2ra	2939.41197657275	1.22372640970041	0.0825948885457833	14.8658917657565	5.49E-50	7.62E-48
Fasn	42492.1580014574	-0.968691220220334	0.0653669498858656	-14.8300290759823	9.37E-50	1.29E-47
Clcf1	899.899543818528	1.33039100088218	0.0900502870545606	14.8284315681351	9.59E-50	1.31E-47
Otud1	1172.90528988178	1.22793674328731	0.0832085253636489	14.7568977065257	2.78E-49	3.76E-47
Ckap2l	450.280828707269	-2.19080852317787	0.152558706055543	-14.6832283121239	8.26E-49	1.11E-46
Septin9	2054.11667140461	-1.31985199965684	0.0902850289304794	-14.6792949935127	8.75E-49	1.17E-46
Tacc3	2065.04731758564	-1.26895874573545	0.0866120668268261	-14.6414748717222	1.53E-48	2.02E-46
Cotl1	13766.7307138049	-1.04328911912158	0.0711996164893101	-14.6399089138129	1.56E-48	2.05E-46
Sdf2l1	4859.17411397543	-0.880154213585625	0.0601262041587509	-14.636341084655	1.65E-48	2.15E-46
Bard1	509.234968081184	-1.91032085184345	0.131932712589318	-14.6192828667371	2.12E-48	2.74E-46
Mex3a	1234.86246720304	1.30332497672795	0.0892940402805269	14.5946044139944	3.04E-48	3.90E-46
Rfc2	4706.76610014566	-0.97762864363366	0.0672272440845935	-14.5583369424563	5.17E-48	6.59E-46
Wdr76	1025.65674523713	-1.33660478742228	0.092691617157023	-14.4877269652478	1.45E-47	1.83E-45
Ticrr	2292.55944691838	-1.35890452087405	0.0947012740062787	-14.4532999228123	2.39E-47	3.00E-45
Scd2	6115.56755126404	-2.10211186951948	0.147178214335163	-14.4181642540244	3.98E-47	4.96E-45
Pou2af1	15175.9895639607	-0.932573384644075	0.0647433493925473	-14.4122426204387	4.33E-47	5.37E-45
Prkca	11765.0721246692	0.844921736003704	0.0587069597116687	14.3964158802608	5.45E-47	6.70E-45
Tfrc	9466.09067210336	-0.867241633085491	0.0602457315109337	-14.3880692212213	6.15E-47	7.50E-45
Kif14	384.462120914349	-2.2500534405437	0.162531633429046	-14.3846196990319	6.46E-47	7.83E-45
Kyat3	597.827714270654	-1.49547047097176	0.104172938403316	-14.3600352506603	9.22E-47	1.11E-44
Snhg15	8131.57719961065	0.790027994995645	0.0551051997725353	14.3408712093288	1.22E-46	1.45E-44
Fam168b	13733.1534251337	0.801743343175065	0.0559838120163681	14.3204554986151	1.63E-46	1.93E-44
Ccnb1ip1	171.387524336392	-2.86431746598214	0.194203408994627	-14.3068372301624	1.98E-46	2.34E-44
Mns1	707.39675440816	-1.66372076840272	0.117192349364528	-14.3053279328045	2.03E-46	2.37E-44
Bub1b	1943.84573709544	-1.23896750057411	0.0867500407018591	-14.2692986816655	3.40E-46	3.95E-44
Maml1	1694.57537244877	1.15009811730488	0.0806801342860855	14.2635972330391	3.69E-46	4.26E-44
Shc4	216.962550090682	2.10426120119843	0.145769874694535	14.2601356945127	3.88E-46	4.45E-44
Kdm5b	829.451879613726	1.40685994914161	0.0989721311501988	14.2460765859545	4.74E-46	5.40E-44
Msh6	4941.50434396323	-0.834136984948435	0.0586340724250151	-14.2382918632628	5.30E-46	6.00E-44
Jarid2	3768.97325044243	1.05747015991737	0.0745811691978296	14.2006497808838	9.08E-46	1.02E-43
Tmem97	2301.98864912391	-0.942181084026365	0.0663559741548476	-14.1987425285858	9.33E-46	1.04E-43
Dut	4594.68295571002	-1.02271779405704	0.072132492416314	-14.182078262948	1.18E-45	1.31E-43
Rfc4	2100.17258159733	-1.01138701637038	0.0714462676151692	-14.1734546530718	1.34E-45	1.48E-43
Dlgap5	847.792066563529	-1.46939100133373	0.104561184222588	-14.1715548495799	1.37E-45	1.51E-43
Hat1	4640.5572409684	-0.816906484072242	0.0576723781340564	-14.1650441906938	1.51E-45	1.64E-43
Fads1	1112.53701238384	-1.40526870199292	0.0998251674592644	-14.1602843981751	1.61E-45	1.75E-43
Sc5d	2031.03877749568	-0.968185586019544	0.0684852851219866	-14.1332301289306	2.37E-45	2.55E-43
Ulbp1	1658.54101323698	-1.37370576390596	0.0979151874814543	-14.1297389560224	2.49E-45	2.66E-43
E2f2	779.294056207432	-1.58461701006361	0.112677273808863	-14.1248079996573	2.67E-45	2.84E-43
Wdr62	1092.98823570736	-1.29058964146501	0.0916380503962504	-14.1207756292545	2.83E-45	2.99E-43
Tmem250-ps	1477.37026192826	1.03711509031877	0.0738764561948535	14.0497975850977	7.73E-45	8.11E-43
Ncapd2	5325.80695551775	-1.17445407192009	0.0837216114134698	-14.0431412190897	8.49E-45	8.85E-43
Cenpm	840.002835392472	-1.49062152155778	0.106642622459387	-14.030022722747	1.02E-44	1.06E-42
Rad54b	467.735800352628	-1.65966700704388	0.11960812300505	-14.0088273981851	1.38E-44	1.42E-42
Kifc1	591.650386804106	-1.79712469717465	0.130760532549712	-13.9818099440332	2.01E-44	2.06E-42
Ndc80	637.115357461018	-1.76640094614868	0.127918511956509	-13.9514856553981	3.08E-44	3.14E-42
Lfng	894.575588167553	-1.23264153044115	0.0882714929659295	-13.9328362388784	4.00E-44	4.05E-42
Mknk2	13436.2983063634	-0.81213035646996	0.0583893743549506	-13.9071365580351	5.73E-44	5.77E-42
Racgap1	1575.04149627333	-1.33202273222579	0.0959984252735462	-13.8945797550834	6.83E-44	6.84E-42
Tlk2	4284.75821548163	0.970579760703424	0.069897269941439	13.88705165365	7.59E-44	7.55E-42
Il16	854.818875399363	-1.31767905904414	0.0949540573581505	-13.8844668668027	7.87E-44	7.78E-42
Marchf1	297.841956622509	-2.21866248529315	0.160466370013412	-13.8677527659387	9.93E-44	9.77E-42
Zwilch	1199.95975854018	-1.38244906851737	0.100785488492358	-13.8386707168311	1.49E-43	1.46E-41
Dmwd	220.846580771675	2.39703041718643	0.171984090865413	13.8264601203419	1.76E-43	1.72E-41
Tipin	4057.19721882452	-0.787795333623167	0.0570092692131247	-13.8251403458661	1.80E-43	1.74E-41
E2f1	2464.08591147401	-1.00620780289877	0.072942201218135	-13.823342768873	1.84E-43	1.77E-41
Mcm4	14700.27474163	-0.92250261485464	0.0669466979398761	-13.817156069544	2.01E-43	1.92E-41
Bcl2a1d	4226.02722217332	-0.901586312601754	0.0652702400207138	-13.8161835130016	2.04E-43	1.94E-41
Eif5	32989.2696637545	0.740248832116095	0.0535703404760657	13.8157499051231	2.05E-43	1.94E-41
Cenph	612.01960364609	-1.82156676678643	0.133121050489336	-13.8136161050844	2.11E-43	1.98E-41
Pcna	16352.8272096635	-0.927799803736967	0.0672927468990658	-13.7978899211513	2.62E-43	2.45E-41
Itfg2	2471.3031868571	0.817920888985041	0.059331477639868	13.7845995479793	3.16E-43	2.93E-41
Pld4	767.890317088307	-1.29063006841249	0.0933418259063703	-13.7826015724117	3.24E-43	3.00E-41
Fanci	821.75711064687	-1.44384396960279	0.105274114740223	-13.7646148006273	4.16E-43	3.83E-41
Cdk12	5443.26019797696	0.900055221382711	0.0654047916264521	13.7628992922342	4.26E-43	3.90E-41
Knstrn	636.793218644906	-1.45226585277641	0.105924648612054	-13.7610784223202	4.37E-43	3.98E-41
Dcp1b	1156.46742525991	1.08424423664607	0.0788454997295499	13.7454520024029	5.42E-43	4.91E-41
Anxa6	1916.83487528177	-1.20539918955164	0.0877703465624667	-13.7406876397607	5.79E-43	5.22E-41
Rab27a	2017.81414046837	-1.12864993924265	0.0825128460744176	-13.7326741640093	6.47E-43	5.80E-41
Diaph3	938.269157239603	-1.52482758371802	0.112593253668096	-13.7282502673342	6.88E-43	6.13E-41
Manf	9867.21465365883	-0.78503537160918	0.0572405683880496	-13.7128001503846	8.51E-43	7.55E-41
Tk1	695.33741016841	-1.72925639264374	0.127566832908835	-13.6887329543262	1.19E-42	1.05E-40
Tnfrsf13c	9107.76020492397	-0.941064917094174	0.068728512361746	-13.6855831180252	1.24E-42	1.09E-40
Pbk	275.32753224048	-2.09570129772157	0.155051156990122	-13.6663696378353	1.61E-42	1.41E-40
Gm10130	1269.73105474366	1.03357368645247	0.0756483366761646	13.665641924981	1.63E-42	1.42E-40
Tfe3	2896.29238382562	0.79883904538017	0.0585029416932225	13.6578353552785	1.81E-42	1.57E-40
Dnmt1	14824.3246620765	-1.02315930808035	0.0754038336999593	-13.6345679742132	2.49E-42	2.15E-40
Ikzf1	17893.0786320951	-0.652433541247843	0.0478621661025503	-13.6335714230599	2.53E-42	2.16E-40
Fgd2	3225.05896813113	-1.25352686328777	0.0920304917651143	-13.6228114505623	2.93E-42	2.50E-40
Mlf2	9899.44477274383	0.703771854981515	0.0517108512474029	13.6078885507516	3.59E-42	3.05E-40
Slbp	4309.42821157424	-0.87072866794148	0.0639428721161275	-13.6069252440542	3.64E-42	3.07E-40
Slc25a10	1172.9954041501	-1.39776071884412	0.103003500052181	-13.596638205438	4.19E-42	3.52E-40
Sp100	2665.00375592631	-0.98452627988732	0.0725048650631855	-13.5788308453418	5.35E-42	4.47E-40
Dnajc27	2039.42749960508	0.899706860425295	0.0663027560010497	13.5676167779952	6.23E-42	5.18E-40
Rnpep	2272.90409260201	-1.15292988315254	0.0851415463754088	-13.5662050015844	6.35E-42	5.26E-40
Cd79b	15295.25276147	-0.933067925050731	0.0688059200132374	-13.5600483335625	6.91E-42	5.69E-40
Sgo1	651.384361867244	-1.46064240446283	0.10833377119931	-13.5391657886471	9.18E-42	7.52E-40
Blcap	692.973597083149	1.22124751688283	0.0902334889942001	13.5205264063552	1.18E-41	9.65E-40
Acsl3	1442.96969736029	-1.06682388997209	0.0789313349269633	-13.5091757479106	1.38E-41	1.12E-39
Poc1a	527.567106676977	-1.57415546648466	0.116564833410273	-13.5080597642836	1.40E-41	1.13E-39
Haus5	1375.75809427401	-1.13778568084566	0.0845197493067492	-13.4993202219056	1.58E-41	1.27E-39
Bcat1	4023.4713103976	0.869135281805998	0.0644454966230306	13.4862109378255	1.89E-41	1.51E-39
Rraga	5320.90973738892	0.755971852764889	0.0561101337390778	13.4697783855276	2.36E-41	1.88E-39
Cyb5b	8542.87532835247	-0.736384854473691	0.0547613427617355	-13.448581500503	3.14E-41	2.49E-39
Zfp777	2980.55496549053	0.863419303656023	0.0642347586468876	13.4348817933955	3.78E-41	2.98E-39
Ect2	681.144738829084	-1.43909968562227	0.108224762612741	-13.4158011062225	4.89E-41	3.84E-39
Arih1	10080.0462168731	0.832828301615646	0.0621652032714085	13.4000190852351	6.04E-41	4.73E-39
Relb	6961.88491524631	0.740934215841879	0.0553372525826751	13.3931521188965	6.63E-41	5.16E-39
Gm42878	2823.62503795239	0.912996034690505	0.0681994888066105	13.3794156670542	7.98E-41	6.18E-39
Rassf4	1258.88992437198	-1.29402172522582	0.0978271560471601	-13.3586905573795	1.05E-40	8.10E-39
Gstt2	748.907789918043	-1.30831909153315	0.0978022380407244	-13.3590067363315	1.05E-40	8.10E-39
Ccl22	112014.964645255	-1.03367728115786	0.0776590641291049	-13.345400946646	1.26E-40	9.64E-39
Tonsl	1795.54589697408	-1.09257847578456	0.0821917486720403	-13.3429186753622	1.30E-40	9.92E-39
Snx2	7741.47904107181	-0.728117688685829	0.0546176755514983	-13.3375414008172	1.40E-40	1.06E-38
Lmo4	1911.34420332611	0.928460949297774	0.0696386595564759	13.3287615302397	1.57E-40	1.19E-38
Cenpi	478.208960736086	-1.48510034826166	0.11206343143473	-13.296397979662	2.43E-40	1.83E-38
Lrrc20	875.148218270526	-1.17636903629846	0.0886337607276163	-13.2918190366654	2.58E-40	1.93E-38
Ppm1m	1107.9065427884	-1.28213081884396	0.0965805764820381	-13.2832532713556	2.90E-40	2.16E-38
Rab39b	292.696184480597	1.70918945682908	0.128295323472136	13.2733744825295	3.30E-40	2.45E-38
Mapkapk5	2894.13259116643	0.888802299126952	0.0669699935283024	13.2643569257812	3.73E-40	2.75E-38
Ly6d	3517.93899059283	-0.996795560545143	0.0749504509858912	-13.2550690621321	4.22E-40	3.10E-38
Slc30a1	479.964745995304	1.5285452896939	0.115368690734729	13.2422106446953	5.01E-40	3.66E-38
Tmem109	3048.45110429046	-0.843636314838682	0.0638465081728787	-13.2179358113409	6.91E-40	5.04E-38
Pdia3	28853.8047336893	-0.628400314967254	0.0475873063910511	-13.2047867531691	8.23E-40	5.98E-38
E2f7	329.781177757117	-2.11825627591636	0.164827195448141	-13.1817692696517	1.12E-39	8.08E-38
Dars2	1066.1640197406	-1.05700466318982	0.0803467982460839	-13.170419083815	1.30E-39	9.35E-38
Sting1	3988.35135291511	-0.851733473226976	0.0647794243154624	-13.1565124273008	1.56E-39	1.12E-37
Fermt3	10329.0145563026	-0.764437780342991	0.0581634542030139	-13.1457179352607	1.80E-39	1.29E-37
Cyria	1071.72137579172	-1.06578709023059	0.0811445650177857	-13.1377014744033	2.00E-39	1.42E-37
Cenps	795.095864025184	-1.23212108933252	0.0940744194410426	-13.1280580184039	2.27E-39	1.61E-37
Rps12	23592.8023032694	0.623120073027958	0.0474767234859675	13.1237916674765	2.41E-39	1.70E-37
Stil	598.255480030507	-1.38905827082164	0.106250380519581	-13.111659947551	2.82E-39	1.98E-37
Taf4b	4394.93345733411	0.781272729523954	0.0596484845940427	13.0979430374911	3.38E-39	2.37E-37
Mtfr2	273.035853706062	-2.05899141592781	0.159230243839597	-13.0827734019596	4.13E-39	2.88E-37
Ifi47	983.890964991803	-1.38369350062643	0.106213917950489	-13.0726555077425	4.72E-39	3.27E-37
Cks1b	1828.7241632534	-0.960841270482573	0.0735688390111651	-13.055646818213	5.90E-39	4.08E-37
Galnt12	327.417695326346	-1.81239377871459	0.140351972398793	-13.0452442514934	6.76E-39	4.66E-37
Pdia6	17480.9303740036	-0.649113055141998	0.0497679238302729	-13.0424271764959	7.02E-39	4.81E-37
Ints6	4580.75015789441	0.801093750405473	0.0615262297211766	13.0209971269122	9.29E-39	6.35E-37
Kcmf1	4366.27796052938	0.722393010179145	0.0555756158287061	12.9977431528042	1.26E-38	8.57E-37
Tuba1b	10141.8754652978	-0.957667638189115	0.0737978286961767	-12.9945099003597	1.31E-38	8.90E-37
Gins2	1778.1338607389	-1.12474851019876	0.0871034933982327	-12.9734610443433	1.73E-38	1.17E-36
Filip1l	4188.13203896626	0.995642167360457	0.0767957946775048	12.9590861740945	2.09E-38	1.40E-36
Eme1	299.990700425898	-1.96725488820476	0.154011507532414	-12.9549566345987	2.20E-38	1.47E-36
Nt5dc2	595.639576910047	-1.30391500815616	0.101147853260688	-12.9336522282995	2.91E-38	1.94E-36
Aldoc	182.499648380267	-2.31922622666492	0.17711146403036	-12.9312627625933	3.00E-38	1.99E-36
Gins3	440.20239833135	-1.51156733375834	0.117709890675436	-12.9130306937225	3.80E-38	2.52E-36
Pml	2395.94728803925	-0.85261008373222	0.0660800450308213	-12.9008130385476	4.45E-38	2.94E-36
Arrdc3	709.375044330279	1.43551870869208	0.111627508808385	12.8776588934791	6.01E-38	3.95E-36
Nlgn2	307.393248730981	1.65417638451055	0.129040868899622	12.7872457379485	1.93E-37	1.26E-35
Slc66a2	1553.24084950013	1.01229397033079	0.0792141646978209	12.7734596537027	2.31E-37	1.50E-35
Smc2	4279.42420594841	-1.10932393954193	0.0872963387196512	-12.7626583297747	2.65E-37	1.72E-35
Pcbp2	35447.4873780812	0.653145214004001	0.0512393715700468	12.7454332441154	3.31E-37	2.14E-35
Lcp1	55393.4327277252	-0.837695624895487	0.0657408518532301	-12.7391778146711	3.58E-37	2.31E-35
C920009B18Rik	849.851030444339	1.12622076365767	0.0885163444851132	12.718306518974	4.68E-37	3.00E-35
Chek1	2241.14197804171	-1.0204291387001	0.0808319088366752	-12.6925281507087	6.51E-37	4.16E-35
Csrp1	2706.1426155032	-0.932739095908952	0.0734488854511411	-12.6906800405449	6.66E-37	4.24E-35
Ccdc6	4571.70482175139	0.721868142055743	0.0570395207964627	12.657413385541	1.02E-36	6.46E-35
Nmral1	643.570707574025	-1.38005590549829	0.109953508638096	-12.6204655425365	1.63E-36	1.03E-34
Pole	5371.00737853882	-1.0592765354177	0.0847061724140322	-12.6112705165903	1.83E-36	1.15E-34
B3gnt5	3302.4142469384	0.995075576142825	0.078870282285479	12.6071927302197	1.93E-36	1.21E-34
Ube2q2	2130.66548620163	0.880434390021823	0.0698803499307039	12.5985070880833	2.15E-36	1.35E-34
Ttk	599.100548866588	-1.63971763835819	0.133538276370664	-12.5901717623742	2.39E-36	1.49E-34
Orc1	1070.47020163164	-1.06181810289868	0.084676566214625	-12.5713490438611	3.04E-36	1.89E-34
Bcl2a1b	6542.95016289394	-0.742365181719855	0.0591086904357046	-12.5614043471876	3.44E-36	2.13E-34
Camsap1	2051.61472810492	1.02443775710542	0.0817022274437629	12.5528877536058	3.83E-36	2.36E-34
Acly	24595.0047998278	-0.776746342623842	0.0620389997819771	-12.5233840748724	5.56E-36	3.42E-34
Sdhd	4955.40675917849	-0.706439757027606	0.0564168896182676	-12.5229989859291	5.59E-36	3.42E-34
Hvcn1	13866.3278731259	-0.706864690804979	0.0564404320863996	-12.5226997928496	5.61E-36	3.42E-34
Atf5	2399.15789354614	0.810589108857541	0.0647953201179139	12.5110976012427	6.49E-36	3.95E-34
Prxl2b	1205.02705708131	-1.12228462730728	0.0897513153713147	-12.4896435038196	8.50E-36	5.15E-34
Fcgr2b	741.175974582821	-1.22070522343741	0.0978970089207508	-12.4849484991551	9.02E-36	5.45E-34
Wdhd1	3044.55206077318	-0.890303609343479	0.0715242617338615	-12.4799966067218	9.60E-36	5.78E-34
Klc2	1135.50492309198	1.01916938107104	0.081748839673657	12.4716569841422	1.07E-35	6.39E-34
Rpa1	8045.61700901405	-0.823819601113591	0.0661922398634249	-12.4583147029758	1.26E-35	7.53E-34
Piezo1	13243.9584164082	0.637007302524339	0.0511252121277096	12.4572215418288	1.28E-35	7.61E-34
Hmbs	2558.47662655366	-0.735723748020877	0.0590899415464239	-12.4497350950963	1.40E-35	8.33E-34
Mcm6	22328.3045412874	-0.832028132956533	0.0671245729577027	-12.4270634896191	1.86E-35	1.10E-33
Atp1a1	36166.3884477651	0.683588735567241	0.0550389704399933	12.4199155418471	2.04E-35	1.20E-33
Gga2	4663.64854327436	-0.817200357699169	0.0659129240274247	-12.4081527423348	2.36E-35	1.39E-33
Usp36	7657.26659512249	0.847915462707046	0.0684803098657583	12.3888968707617	3.00E-35	1.76E-33
Cnot6	4644.7064099509	-0.718990946964791	0.058087012254454	-12.3786946836772	3.41E-35	1.99E-33
Cdca2	1514.97066470201	-1.03538457445933	0.0835908391125631	-12.3672325872568	3.93E-35	2.29E-33
Zfp746	2876.7641662532	0.754080460574598	0.0611336668811962	12.3340462016488	5.94E-35	3.44E-33
Sipa1	5441.40242979562	-0.698404481409579	0.0566676805796244	-12.3224236683203	6.86E-35	3.96E-33
Csnk1e	1343.5928604827	0.962633543124423	0.0781436632442111	12.3170924269084	7.33E-35	4.22E-33
Psap	8583.84972817489	-0.780422868416077	0.0633000661985666	-12.3152850005105	7.49E-35	4.30E-33
Wdr26	17736.5240070988	0.682374283618944	0.0554151135666108	12.3121588328773	7.79E-35	4.45E-33
Ska3	470.287209266168	-1.35204377981319	0.110934166461476	-12.2789010368409	1.18E-34	6.70E-33
Lpin1	572.801135834458	-1.19578073931259	0.0973567258656186	-12.2702750904136	1.31E-34	7.43E-33
Gm29094	4134.00931804683	-0.736098926454552	0.0600560454610603	-12.2579483229252	1.52E-34	8.62E-33
Mndal	1029.37293162718	-1.08904149465929	0.0888509877051516	-12.2270805928185	2.23E-34	1.26E-32
Slamf6	2550.40164455973	-0.892912019147803	0.0730667332458465	-12.2252213023012	2.28E-34	1.28E-32
Ebp	967.267349192306	-1.08347536515082	0.0886249154802264	-12.2239223815642	2.32E-34	1.30E-32
St6galnac4	10275.7432135455	0.589279265893455	0.0482477822014184	12.2129963610732	2.65E-34	1.48E-32
Flvcr1	2639.62012467598	0.88342763604708	0.0724708607009726	12.1918144100228	3.44E-34	1.91E-32
Coro1b	2961.39548895047	-0.785019133498354	0.0646654082708877	-12.1444428941712	6.14E-34	3.41E-32
Hjurp	2373.26542674502	-0.926521791010756	0.0763021274426528	-12.1435237133051	6.21E-34	3.44E-32
Kif20b	1354.84653126802	-0.939223662795929	0.0772967502111137	-12.1251659006073	7.77E-34	4.29E-32
Nsd2	6031.6816424198	-0.818669617042679	0.0677974136749684	-12.1123159680752	9.09E-34	5.00E-32
Rfwd3	3729.35457994153	-0.782907826207001	0.0647381471332429	-12.1093482582416	9.42E-34	5.16E-32
Nelfe	2441.25438491285	-0.789882972200432	0.0652433565156343	-12.10295610231	1.02E-33	5.56E-32
Galk1	3191.22232301523	-0.834888051914127	0.069112914298276	-12.0879167448646	1.22E-33	6.66E-32
Ighg1	14689.2503914144	-0.739571342965544	0.0614011292631713	-12.084494547548	1.28E-33	6.92E-32
Phf19	1388.43961108573	-1.05200446189224	0.0873307220859377	-12.0792331292571	1.36E-33	7.36E-32
Atp6v0b	4317.29770701533	0.786006115912599	0.0651055206820272	12.0764171246607	1.41E-33	7.59E-32
Klhl6	795.827562192734	-1.17891710122088	0.097854410043419	-12.0714401394713	1.49E-33	8.04E-32
Rassf2	3957.38314764946	-0.783832957695645	0.0649886409674743	-12.0605463032164	1.71E-33	9.15E-32
Sae1	7475.2915673126	-0.676385708189465	0.0561615455078473	-12.0458767223354	2.04E-33	1.09E-31
Syk	6637.267290208	-0.720099510226925	0.0598542611714408	-12.0378287131199	2.25E-33	1.20E-31
Adam19	1272.07937259269	-0.951754893049844	0.0791982566557026	-12.0348761996442	2.33E-33	1.24E-31
Brip1os	1071.08801961966	-1.08866073216802	0.0905206342873083	-12.0312483131108	2.43E-33	1.29E-31
Ccnf	673.158660767411	-1.42339296642041	0.118816548091955	-12.0278030227092	2.54E-33	1.34E-31
Hdac9	3196.20431580896	0.834386184563962	0.0695910394788573	12.0066263199961	3.28E-33	1.73E-31
Nsl1	815.989954403744	-1.1856004770904	0.0988783938993866	-12.001775097149	3.48E-33	1.82E-31
Gm5873	227.646378646573	-1.91278467176987	0.158337160500104	-12.001017713188	3.51E-33	1.84E-31
Gins1	947.912461819189	-1.18929342593945	0.0997768870321761	-11.9938490130861	3.83E-33	2.00E-31
Wdr90	785.672694576989	-1.3884887430504	0.117289145303393	-11.9862155521852	4.20E-33	2.18E-31
Tubg1	1730.990567113	-0.962359441300337	0.0804328481363268	-11.9847097170076	4.27E-33	2.21E-31
Zranb3	404.62571422361	-1.51401070466389	0.126650833209086	-11.9835978061165	4.33E-33	2.24E-31
Zbed3	1563.51362496446	0.92760083976647	0.0774775123515226	11.9595506955118	5.79E-33	2.98E-31
Scd1	13480.7561019791	-0.794176087442621	0.0665085428231701	-11.957034992371	5.97E-33	3.06E-31
Fbxo5	699.992569223076	-1.40105933898935	0.117371668973425	-11.9500727666983	6.49E-33	3.32E-31
Ska1	213.844834037383	-2.06174827398683	0.176269345419994	-11.9455403738525	6.85E-33	3.50E-31
Rfc3	2018.96021113317	-0.920348841803819	0.0772565581250068	-11.9323660691178	8.03E-33	4.09E-31
Nup85	5749.66044497269	-0.663414595736527	0.0556217763492752	-11.9296191229878	8.30E-33	4.21E-31
Ctnnal1	618.662997808093	-1.22838220460001	0.103014488098595	-11.9293008752642	8.33E-33	4.21E-31
Nup43	1670.6218356192	-0.987111065182301	0.0829643646551113	-11.9232987911735	8.95E-33	4.52E-31
Nbeal2	1266.89509263999	-0.956814601810359	0.0803423807134175	-11.9224503905945	9.04E-33	4.55E-31
Pycr1	1450.42766797484	0.918309130595405	0.0772541026939322	11.89636252175	1.24E-32	6.20E-31
Atf7	2411.35967454411	0.799643812982047	0.0673820610067694	11.8714936207021	1.66E-32	8.33E-31
Abhd17a	2040.25676370665	-0.781009561681024	0.0658254072601589	-11.8611464940262	1.88E-32	9.40E-31
Ttf2	2018.92751973341	-0.867922253519051	0.073192325800566	-11.8578493793529	1.96E-32	9.74E-31
Foxp4	8975.77092541353	0.596473187410734	0.0503195385395054	11.8529604650144	2.08E-32	1.03E-30
Ttc17	1729.65154603176	0.777985447223525	0.0656588075397141	11.8478654209608	2.21E-32	1.09E-30
Ppm1l	688.532167759045	1.12262480747123	0.0948083106497958	11.8359038167059	2.55E-32	1.26E-30
Msh2	3485.10882409397	-0.728482669759205	0.0616838854007387	-11.825509573988	2.88E-32	1.42E-30
Oat	7219.16618850955	-0.659589855972975	0.0558574001154609	-11.8096037404127	3.48E-32	1.71E-30
Nfkb1	44093.5419620935	0.624420112295475	0.0528633022048723	11.8019200192574	3.82E-32	1.86E-30
Xbp1	4501.15726601666	-0.907554201700877	0.0768700578272547	-11.8016647776812	3.83E-32	1.87E-30
Atxn7	1460.0515879381	0.902246954584977	0.0764553960012208	11.7998818880051	3.91E-32	1.90E-30
Cd200	857.045876688554	1.07925346711777	0.0914974591135203	11.7959041380079	4.10E-32	1.99E-30
Tpt1	41883.2049349735	0.649846743132823	0.0551247374588966	11.7894398928474	4.42E-32	2.14E-30
Akirin2	1561.51228877838	1.05333115011858	0.0894370677611273	11.7871489056732	4.55E-32	2.19E-30
Nr6a1	953.908166442835	1.12600450744434	0.0955133681922179	11.7779169797365	5.07E-32	2.44E-30
Mia2	9006.25034914679	0.657168304617154	0.055825530252275	11.7700758207133	5.57E-32	2.67E-30
Cdc25b	572.747304025289	-1.17077146560443	0.0999425343583341	-11.7376709217069	8.17E-32	3.91E-30
Gps2	4303.04232611303	0.665917929433935	0.0567691231823315	11.7320303675981	8.73E-32	4.16E-30
Ehbp1l1	2604.18482768662	-0.79753378838466	0.068087745789766	-11.7254646560127	9.44E-32	4.49E-30
Zfp628	2318.86572864915	0.830099353883788	0.0708189991036517	11.7168125428561	1.05E-31	4.96E-30
Parp3	738.375825366602	-1.19658392146444	0.102089412347374	-11.7088120893601	1.15E-31	5.43E-30
Oip5	410.54854988378	-1.33229738059763	0.11466488769888	-11.6995347482168	1.28E-31	6.04E-30
Akt1	8536.03651314016	-0.679963981872446	0.0583239096970445	-11.6578685232624	2.09E-31	9.84E-30
Zc3h12d	1336.24469167723	-1.06790775227262	0.0914563080429091	-11.6526447928263	2.22E-31	1.04E-29
Tecr	3795.55550715176	-0.872494054655652	0.0749234842906765	-11.650137487866	2.29E-31	1.07E-29
Nans	4003.51404456175	-0.797510012550618	0.0685166694649115	-11.6442330482241	2.46E-31	1.14E-29
Mcm3	29866.102507922	-0.812941807679084	0.0699649835740233	-11.6428678360817	2.49E-31	1.16E-29
Slc7a1	15797.1872318706	0.681114197848542	0.0585040814385539	11.6423174225935	2.51E-31	1.16E-29
Eif1	18691.5606349628	0.751634073653695	0.0644919201571147	11.6419850553119	2.52E-31	1.17E-29
Acsl4	2321.88139300777	-0.72631731459307	0.0625437522701033	-11.6140589613658	3.50E-31	1.61E-29
Msto1	1752.47286106082	-0.797524742404261	0.0687247435603427	-11.605526178609	3.86E-31	1.78E-29
Tpm4	7790.01377622006	-0.779266172451078	0.0671958353729598	-11.6019838216793	4.03E-31	1.85E-29
Rae1	6687.15054852706	0.651150240433232	0.0561773406035482	11.5870326656905	4.79E-31	2.19E-29
Larp4b	6533.7031177343	0.749601208837884	0.06486843591257	11.5715782328876	5.74E-31	2.61E-29
Rflnb	268.197354476085	-1.52429200315412	0.131465158395882	-11.5717578922431	5.73E-31	2.61E-29
Acat2	1595.51944864643	-2.02713431777261	0.177531851853306	-11.5585023117969	6.69E-31	3.04E-29
Echdc1	1356.29393611091	-1.05005554952816	0.0912426847269098	-11.5544506520817	7.01E-31	3.17E-29
Senp2	4059.65013873496	0.757684041574927	0.0656527525674248	11.5398579321791	8.31E-31	3.75E-29
Rela	7713.81660210036	0.630868339304732	0.0547156546548255	11.5285067372737	9.48E-31	4.27E-29
Tpt1-ps3	7719.51699995782	0.653754039804049	0.0567089620561229	11.5256344443169	9.80E-31	4.40E-29
Gzmm	104.040066960233	2.20829505993087	0.186283626791534	11.5241710571707	9.97E-31	4.47E-29
Zcchc18	626.243396612745	-1.22944828161628	0.106659033097387	-11.5236557586007	1.00E-30	4.48E-29
Fam8a1	676.950537781664	1.03740448806837	0.0900995383450957	11.5092917771813	1.18E-30	5.28E-29
Slc25a1	6762.24254308199	-0.62812360809624	0.0545679181878636	-11.5085224718239	1.20E-30	5.31E-29
Fxyd5	865.28966718846	-1.07547339057381	0.0935908125100566	-11.4885492044501	1.51E-30	6.68E-29
Kmt5a	8148.40016087775	0.702555987378575	0.0611835981911385	11.4872293274262	1.53E-30	6.77E-29
Osbpl8	3168.70525569559	0.910769903517633	0.0793046452465673	11.4806656320906	1.65E-30	7.28E-29
Gm49450	1787.79543745997	-1.15189698739163	0.100750753581437	-11.4784117305588	1.69E-30	7.45E-29
Chchd10	963.096930745667	-0.919776681944705	0.0801750563351649	-11.4663703538479	1.95E-30	8.54E-29
Lrr1	155.565686617306	-2.12379072774538	0.186950735600708	-11.461144212126	2.07E-30	9.05E-29
Pola1	3850.42596738415	-0.868053914614812	0.0760779257793268	-11.4556991483679	2.20E-30	9.62E-29
Pik3cd	4944.71814517295	-0.753234101451488	0.0658674279541425	-11.4428026805882	2.55E-30	1.11E-28
Rnf31	2535.59249950215	0.731011871628327	0.0639671259859391	11.4315218355004	2.91E-30	1.26E-28
Vcl	569.200871039521	-1.09192348781081	0.0958117212357694	-11.4298199325405	2.97E-30	1.29E-28
Ssbp4	435.512756010139	-1.55727223425655	0.135957298649441	-11.4292053379791	2.99E-30	1.29E-28
1810009A15Rik	1990.7225497181	-0.841376059658206	0.0736929962319856	-11.4178425070592	3.41E-30	1.47E-28
Fanca	1362.57646474068	-1.07348134612387	0.0947316273715246	-11.4177245949017	3.41E-30	1.47E-28
Rab8a	5006.27851361469	-0.655394263171943	0.0574513082292559	-11.4084948105153	3.79E-30	1.63E-28
Ncapd3	1319.69732197336	-0.891023957850747	0.0785099183541576	-11.4049504696511	3.95E-30	1.69E-28
Cyb5r3	2879.73792876302	-0.783865444609762	0.0687240379006152	-11.4001332851951	4.17E-30	1.78E-28
Arl8a	1738.79204942328	0.736519479296966	0.0645966393113491	11.398941748176	4.23E-30	1.80E-28
Suv39h1	3350.89713555781	-0.721036601766113	0.0632966948092711	-11.3970346472748	4.33E-30	1.84E-28
Arid3b	2957.1103697545	0.953986106029332	0.0837731718740701	11.3889916012996	4.74E-30	2.01E-28
Ybx3	26540.670510795	0.563529431614698	0.0494973698938863	11.3862302082738	4.90E-30	2.07E-28
Uap1l1	431.012852704591	-1.44209157486204	0.126109914270524	-11.378662562759	5.34E-30	2.25E-28
Gripap1	4327.03208710833	0.645042481362979	0.0568176028495203	11.3594978061494	6.65E-30	2.80E-28
Ighg3	312.631197758801	-1.72517156354462	0.151657107879054	-11.3227551943409	1.01E-29	4.25E-28
Atxn7l3b	5163.84435309151	0.697786552779923	0.0616770747838248	11.3168148059442	1.08E-29	4.54E-28
Faap24	906.250442640527	-1.02283316626312	0.0902235712815799	-11.3161026213834	1.09E-29	4.56E-28
Ung	5566.64340058072	-0.678085151233249	0.0600177052431864	-11.3070075105565	1.21E-29	5.05E-28
Npepl1	8172.5610810693	0.561680379909122	0.049692496551856	11.3031671630621	1.27E-29	5.26E-28
Snrpa1	7508.55088074654	-0.612015418704221	0.0541780725070121	-11.2963203018674	1.37E-29	5.67E-28
Efhd2	4693.08524355089	-0.627114618546112	0.0555206724579878	-11.2945703289375	1.40E-29	5.77E-28
Gpatch2l	2066.22257859931	0.800378830534445	0.0708860711723902	11.2898400438249	1.47E-29	6.08E-28
Eif4g2	99981.2815280825	0.71473942192502	0.0633485275126358	11.2865685826482	1.53E-29	6.29E-28
Kif24	360.284731492285	-1.34968336313574	0.120343973967476	-11.2809301275103	1.63E-29	6.69E-28
Naa60	1753.76989971736	-0.801746527538727	0.0710950301676353	-11.2784231734595	1.68E-29	6.87E-28
Liph	363.803866627429	1.36063551725455	0.120485650297966	11.2772430646599	1.70E-29	6.95E-28
Rnf44	6453.90516666225	0.737112108250556	0.0653610423906444	11.2770268601316	1.70E-29	6.95E-28
Ralb	935.301550172906	-0.936746622529253	0.0831443466179769	-11.276670641574	1.71E-29	6.96E-28
Arl5b	1070.47012309423	1.09511606365832	0.097342652276324	11.2664441098182	1.92E-29	7.80E-28
Slc39a10	1115.08697622197	-0.987403420449641	0.0880283099567842	-11.2653654632251	1.95E-29	7.88E-28
Cat	2285.50744298308	-0.91788932378374	0.0816474959127393	-11.2631883958914	1.99E-29	8.05E-28
Cep128	540.358999927073	-1.16768124099943	0.103711581074612	-11.2618580066147	2.02E-29	8.16E-28
Cd22	9341.5196692631	-0.712683751011252	0.0634017703587632	-11.2535951952717	2.22E-29	8.94E-28
Mark2	5568.80557367441	0.751561068470487	0.0668208720980062	11.2511779086515	2.29E-29	9.12E-28
Tma16	4536.9069663117	0.726219972407529	0.0645494651687197	11.2515483424884	2.28E-29	9.12E-28
Pgp	2165.33791879077	-0.825757367190288	0.073395879281957	-11.2513485702283	2.28E-29	9.12E-28
Pold3	3564.38443670092	-0.665489036780789	0.059195346977273	-11.2473485461113	2.39E-29	9.51E-28
Pmf1	2357.70275856483	-0.785994103498388	0.0699255932004282	-11.2451375826224	2.45E-29	9.72E-28
Lbhd1	2011.30455918414	-0.816861196931733	0.0726554380926176	-11.2437858911669	2.48E-29	9.85E-28
Fdft1	2028.3003335028	-1.81279142165918	0.16235032606617	-11.2340748480231	2.77E-29	1.10E-27
Impa2	528.638071952304	-1.21387102045124	0.10882167808377	-11.2246582599708	3.09E-29	1.22E-27
Ncf4	3121.88792104144	-0.706795676879403	0.0629351777999245	-11.2231739276885	3.14E-29	1.24E-27
Dlg1	4992.76888567662	0.72088919181188	0.0642786578531628	11.2145902233411	3.46E-29	1.36E-27
Mvd	3328.70115845311	-2.12781324635095	0.190658982083898	-11.2103039496258	3.63E-29	1.42E-27
Asl	653.436519837	-1.15767636903411	0.103635127056998	-11.2037472051083	3.91E-29	1.53E-27
Ddt	1080.75364711939	-0.942899627969698	0.084165658015719	-11.203276910309	3.93E-29	1.53E-27
Ankrd33b	6333.30584233956	0.719399290081997	0.0642435036179473	11.2008793055953	4.04E-29	1.57E-27
Cenpk	336.712845827493	-1.3932862826448	0.124983390769248	-11.1925060494903	4.44E-29	1.72E-27
Gpx1	9141.99757304888	-0.708945772166095	0.0634086559807658	-11.1820262574761	4.99E-29	1.94E-27
Akr7a5	620.454307623944	-1.11896094665984	0.100145521482549	-11.1722981630034	5.57E-29	2.15E-27
Ptpn7	1587.58148071169	-0.992540733767228	0.0891089768936802	-11.161467783294	6.29E-29	2.43E-27
Gm50230	478.061286127562	-1.28104108075802	0.11499921193346	-11.1553006565461	6.75E-29	2.60E-27
Pde7a	2370.53511428721	0.757350332112188	0.0679543861745021	11.144533030599	7.61E-29	2.92E-27
Tbc1d10c	568.824379310416	-1.28699599703891	0.115916314650809	-11.133791232651	8.59E-29	3.29E-27
Pkd1	1872.43546619651	0.822708302430907	0.0738699197877808	11.1312226569526	8.84E-29	3.38E-27
Tuba4a	7280.43985491126	-0.715694386957985	0.0644226567401114	-11.1050967144264	1.18E-28	4.52E-27
Spc25	458.820545385104	-1.24591694429626	0.11250004967372	-11.0978167867318	1.29E-28	4.89E-27
Faf1	6028.34909936602	0.591470540664164	0.053330099256729	11.0901000589823	1.40E-28	5.32E-27
Hsp90b1	34635.2130219596	-0.541115672387232	0.0488335767830818	-11.080336592464	1.56E-28	5.92E-27
Kcnk10	201.04154259208	1.56646348053053	0.14115816572232	11.078909930633	1.59E-28	5.99E-27
Tmco4	2766.06901989383	-0.675476131753165	0.0609626466120453	-11.079003537102	1.59E-28	5.99E-27
Dcaf5	2563.44243847436	0.675955206316934	0.0610174781696671	11.0783142285655	1.60E-28	6.02E-27
Rcor2	562.256453633135	1.10924057642332	0.100242191746586	11.0645115334028	1.86E-28	7.01E-27
Runx3	9509.30820343481	0.695905802047153	0.0629311849469605	11.0572003011183	2.02E-28	7.58E-27
Slc7a5	23398.4888829233	0.628507467493101	0.0568990795182387	11.0419821597452	2.40E-28	8.97E-27
Git1	4259.75029082508	0.586882156250751	0.0532268768833613	11.0259623161369	2.86E-28	1.07E-26
Mcm5	25625.6025667548	-0.66093189939027	0.060000283015295	-11.0248141544463	2.90E-28	1.08E-26
Snhg17	5739.11748026608	0.891868288089827	0.0809944973750212	11.0095584947405	3.44E-28	1.28E-26
Tmem154	458.989226312846	-1.19780086890081	0.108707431534077	-11.006887117487	3.54E-28	1.31E-26
Btg3	881.540718674282	0.920866413397643	0.0836295155963972	11.0026137776766	3.71E-28	1.37E-26
Trmt61a	3873.83568531313	0.6749540499013	0.0613831518979838	11.001884830447	3.74E-28	1.38E-26
Dscc1	594.169150365706	-1.43940684439913	0.133746284662978	-11.0019800628967	3.74E-28	1.38E-26
Hip1	417.606743336535	-1.53333952215406	0.13935678613811	-10.9930893520035	4.13E-28	1.52E-26
Fam204a	2227.87663016422	0.792764517986406	0.0720952172656074	10.9917244717249	4.19E-28	1.54E-26
Top2a	11396.2409060315	-1.75887575123052	0.164629086177488	-10.9774493670511	4.91E-28	1.80E-26
Dnase1l3	591.168196666472	-1.37703700685837	0.124907984193737	-10.9722606927274	5.20E-28	1.90E-26
Mrpl18	2939.05836661815	-0.706294037814612	0.064447678282012	-10.9624908165838	5.79E-28	2.11E-26
Mrpl49	1550.4130609016	-0.865369657698608	0.0792067949116355	-10.9539561736612	6.36E-28	2.31E-26
Traip	938.394430269751	-1.07747721344239	0.0984569350225026	-10.9498191215603	6.66E-28	2.42E-26
Lrrc8a	657.196292052724	0.989939770279294	0.0904060827222529	10.9438373533984	7.11E-28	2.58E-26
Mis18a	886.158486150317	-0.930626419117606	0.0850953734597852	-10.9397180116952	7.44E-28	2.69E-26
Blk	2306.81918443742	-0.699422732021648	0.063902679068283	-10.9395212929575	7.46E-28	2.69E-26
Rpn1	12237.6710386875	-0.585236808470757	0.0535798761703312	-10.9240225438084	8.85E-28	3.19E-26
Plscr1	3525.7791213129	0.684567298589981	0.0626990535535874	10.9150054038263	9.77E-28	3.51E-26
Csnk1d	8783.12957048015	0.580961355996694	0.053230962568392	10.9143679154893	9.84E-28	3.53E-26
E2f5	763.403083139818	1.14972128401418	0.105359737567407	10.9112857303331	1.02E-27	3.64E-26
Rabac1	1591.71725870602	0.777935010026096	0.07138555035974	10.9101073805659	1.03E-27	3.68E-26
Mastl	234.657437770149	-1.8866237503759	0.178606685330413	-10.9064579310283	1.07E-27	3.82E-26
Atl1	187.500544966649	1.59178240585178	0.145135719369517	10.9044851805634	1.10E-27	3.90E-26
Snhg20	496.28754731376	1.30947741520748	0.120420087507914	10.9008924053587	1.14E-27	4.05E-26
Idh2	1454.97403851985	-0.873292599449168	0.0803426162230453	-10.8951890286157	1.22E-27	4.30E-26
Ncbp2	1706.56380299939	-0.70736526908562	0.0649757337826579	-10.8851164607749	1.36E-27	4.80E-26
BC055324	842.735981905512	-0.950254809102786	0.0876462966788822	-10.8770741147149	1.48E-27	5.23E-26
Rbm26	5220.45081508976	0.776369173519339	0.0715330746996671	10.8620932645497	1.75E-27	6.15E-26
Cenpu	445.468833365642	-1.22069589004754	0.112950631608853	-10.8615272912932	1.76E-27	6.17E-26
ENSMUSG00002076508	1616.05115156223	0.787968336185651	0.0725832510123077	10.8503478579904	1.99E-27	6.96E-26
Rasgrp2	342.650574798327	-1.34870472820554	0.124518394305273	-10.8432340389896	2.15E-27	7.51E-26
Sirt1	2285.39311509599	0.735160263464124	0.0679378153443445	10.8178838082262	2.83E-27	9.89E-26
Ighm	96423.6209462097	-0.580982319034171	0.0537314417751169	-10.8064256108284	3.21E-27	1.12E-25
Fastkd3	832.54296871753	-0.934416059931203	0.0866445450253993	-10.8056779157702	3.24E-27	1.12E-25
Zdhhc17	936.509802737813	0.994940141176779	0.0923280071954866	10.8027837603748	3.34E-27	1.16E-25
Tnrc6c	3670.39837742761	0.660736437249694	0.0611932239668988	10.797662109449	3.53E-27	1.22E-25
Furin	1842.81385838485	0.81094022893637	0.075095240370315	10.7954448057818	3.62E-27	1.25E-25
Dpysl2	338.942444565057	-1.43286484896009	0.133002219863441	-10.7856602250815	4.02E-27	1.39E-25
Zfp263	4454.27738733282	0.756163805416065	0.070206090739409	10.7828660968782	4.15E-27	1.43E-25
Plcxd2	852.563503530354	1.0100100348856	0.09364129152022	10.7794286842154	4.31E-27	1.48E-25
Acsf2	1138.43174757456	-0.94967695093341	0.0881352399095723	-10.7717704469296	4.68E-27	1.60E-25
Zfand3	3013.29887259077	0.64249824691839	0.0597054498020752	10.7592076823292	5.36E-27	1.83E-25
Recql4	1444.61179160856	-0.831105890935498	0.0773708266301242	-10.7588017545635	5.39E-27	1.84E-25
Hsd17b7	1183.21643643192	-0.841839112555969	0.078249108337984	-10.757461518899	5.47E-27	1.86E-25
Lpxn	3315.08819175504	-0.676108839961982	0.0628451796444823	-10.7563897132563	5.53E-27	1.88E-25
Slc25a12	2044.48376312968	-0.714648336230283	0.0665749233337849	-10.741542698177	6.49E-27	2.20E-25
Psmb8	8875.3675557847	-0.617523069934667	0.0575129850092609	-10.7380173721104	6.75E-27	2.29E-25
Cdk2ap2	1392.42883545616	-0.817406725392908	0.0760493671323817	-10.7319964935734	7.20E-27	2.43E-25
Adm	2273.08951917517	0.805687097250148	0.0751425435456291	10.7280093987323	7.52E-27	2.54E-25
Aatf	5644.97181033475	0.582392758184159	0.0542894880976289	10.7274122193604	7.57E-27	2.55E-25
Plxnb2	1335.69888310311	-0.875815162718351	0.0818633921317892	-10.7117836480347	8.96E-27	3.01E-25
Tagln2	12760.0724062371	-0.634095546392756	0.0592700638828371	-10.7043065176346	9.72E-27	3.26E-25
Hip1r	3997.19846357187	-0.728940732126048	0.068108513993423	-10.7027353412906	9.88E-27	3.31E-25
Abcd1	612.666290301324	-1.13836580674403	0.106245036969635	-10.7016802161521	9.99E-27	3.34E-25
Cltc	28349.0436127811	-0.571879232791532	0.0534903408327151	-10.6965163630901	1.06E-26	3.52E-25
Fancg	788.85133263644	-0.925053225076176	0.0866712516208358	-10.693306146335	1.09E-26	3.64E-25
Brd1	4568.75551925289	0.726636430963798	0.0679529518748294	10.6915975919952	1.11E-26	3.70E-25
Txndc11	2247.11843084562	-0.646438408693757	0.0605608722697651	-10.6759724696227	1.32E-26	4.37E-25
Hsph1	11818.1562136794	-0.544054493747216	0.0511412259978604	-10.6328347330051	2.10E-26	6.94E-25
Slc43a2	849.407648003822	0.930122186707594	0.0873713627846441	10.63230407111	2.11E-26	6.96E-25
Tedc1	775.264938031348	-0.903063397739112	0.0851460596409914	-10.630419076747	2.15E-26	7.09E-25
Atmin	3381.43209460841	0.693640513483268	0.0652531425902214	10.6287593094542	2.19E-26	7.21E-25
H2aj	2325.35745535746	0.662474967833963	0.0623899735825355	10.6151004741817	2.54E-26	8.33E-25
Troap	283.423665091494	-1.5937874084124	0.150188912985818	-10.6032399771423	2.88E-26	9.43E-25
Srl	178.393890317926	-1.71126126344227	0.16249107308897	-10.5876511758652	3.40E-26	1.11E-24
Cdk17	4560.71262430155	0.636179353273512	0.0600977900949113	10.5851169241316	3.49E-26	1.14E-24
Psrc1	788.868738717449	1.03710920879067	0.0982954646643146	10.5839437824008	3.54E-26	1.15E-24
Arpc4	13043.4547130761	-0.549571965846838	0.0519629741592686	-10.5753355430902	3.88E-26	1.26E-24
Odc1	20404.2533127133	0.692020404900785	0.065415541767501	10.5717909351921	4.03E-26	1.31E-24
Rsu1	1767.64041118288	-0.871478043253741	0.082524162621785	-10.5696271374685	4.12E-26	1.34E-24
Hcn3	750.217531963189	1.14082226406649	0.108424007877022	10.5668039555848	4.25E-26	1.37E-24
Stip1	20661.1182797545	-0.520155021245757	0.0492346352445265	-10.5646529512242	4.35E-26	1.40E-24
Nomo1	13983.69679131	0.502552121991739	0.0475919804622943	10.5595709836136	4.59E-26	1.48E-24
Ap1s1	1908.94080273748	-0.784319841477157	0.0744462038281234	-10.5480091581495	5.19E-26	1.67E-24
Tkt	34560.8028616761	-0.510207325324911	0.0484744923455608	-10.5240342082721	6.69E-26	2.15E-24
Slk	3613.37422545218	0.691501905094158	0.0657251536270168	10.5216073512373	6.87E-26	2.20E-24
Rlim	7899.30073292846	0.807500393139265	0.076861959943851	10.5118470028694	7.62E-26	2.44E-24
Pwwp3a	2107.66493221874	-0.652222280364241	0.0621943648912817	-10.4923203863931	9.37E-26	2.99E-24
Ahcy	6665.19785257843	-0.568151157177079	0.0541690443990072	-10.4879341145907	9.82E-26	3.13E-24
Pgd	7173.18117452545	-0.561868185920006	0.0536118298064567	-10.4795647530864	1.07E-25	3.41E-24
Simc1	1287.68760266807	0.802670252648324	0.0765561838950136	10.4785243725183	1.08E-25	3.44E-24
Blm	1572.84324678002	-0.737940352229964	0.0704056089259006	-10.4757892340199	1.12E-25	3.54E-24
Akr1a1	8284.52837738023	-0.673435793967954	0.0642859665452092	-10.4714299623058	1.17E-25	3.70E-24
Mtmr14	5276.86299704936	-0.758944342521675	0.0724937354566392	-10.4708448859972	1.18E-25	3.71E-24
Nfe2l2	1091.45047992044	1.09573778086884	0.104198758582252	10.4603485117193	1.31E-25	4.14E-24
C030034I22Rik	175.129936925325	1.5459142781662	0.147162065772931	10.4582640968594	1.34E-25	4.22E-24
Ubqln4	6337.12460546022	0.540518483304322	0.051699153801561	10.454425608708	1.40E-25	4.39E-24
C9orf72	1027.26295907358	1.05568940415615	0.100819320953081	10.4541621184746	1.40E-25	4.40E-24
Prelid1	5864.85543839235	-0.637402009910525	0.0610151358487906	-10.4478156128215	1.50E-25	4.69E-24
Arl6ip4	1526.75258207131	-0.724453676942089	0.0693460119421905	-10.4443599477232	1.56E-25	4.86E-24
Fancb	267.987261411649	-1.59219236909877	0.155854991230178	-10.4387256123377	1.65E-25	5.14E-24
Lemd2	2079.80193659241	0.732810158760952	0.0702592166086834	10.4334554813192	1.74E-25	5.43E-24
Ubp1	4425.80010738028	0.638199892593892	0.0612190416626062	10.4257799596172	1.89E-25	5.87E-24
Tmem115	1318.12400369306	1.0784876919049	0.103746330827934	10.4003838176949	2.47E-25	7.66E-24
Orc6	2293.2287195842	-0.794795527733411	0.0764633494886129	-10.3975520347132	2.54E-25	7.87E-24
Aebp2	14219.4573205645	0.639876819183205	0.0616073382935848	10.3933402158844	2.66E-25	8.21E-24
Zfp865	1965.81137565352	0.720019514101917	0.0692577256839453	10.3907592612129	2.73E-25	8.42E-24
Haus4	1251.71960402549	-0.883206268965388	0.0850916311503064	-10.3875234672246	2.83E-25	8.70E-24
Prim2	1923.75234481677	-0.82148145466688	0.0793391519661087	-10.3850171893331	2.90E-25	8.91E-24
Jak3	3489.75914226735	-0.759647677866852	0.0731956428409359	-10.3822502893852	2.99E-25	9.16E-24
Pag1	4570.0002216163	0.584551762977488	0.0563485653973331	10.3751915596706	3.22E-25	9.85E-24
Ak2	15608.3433022127	-0.523131804377436	0.0504584342797215	-10.3682501649337	3.46E-25	1.06E-23
Tasor2	4821.55390987658	0.746108499846389	0.071975926674682	10.3656110566606	3.55E-25	1.08E-23
Zxdb	687.583432074218	0.945124998866568	0.0912166977629219	10.3619943588464	3.69E-25	1.12E-23
Zfp318	2782.88636385802	0.723719317748587	0.0698809870359205	10.3554568677851	3.95E-25	1.20E-23
Epc1	3346.46686706265	0.72120725814	0.0696426871176658	10.3545827774464	3.99E-25	1.21E-23
Cbx5	8159.76184979061	-0.625138381733407	0.0604945114654893	-10.3492390525374	4.22E-25	1.28E-23
Fut8	2777.39678336716	0.676086977412758	0.0653550970435948	10.3470377926784	4.32E-25	1.31E-23
Atad5	2406.11935848776	-0.887217925022742	0.0862238372984374	-10.342966769156	4.50E-25	1.36E-23
Brca1	1410.03128979414	-1.72952317880162	0.174467043028017	-10.328382480788	5.24E-25	1.58E-23
Insyn1	576.079714232704	1.01411725056452	0.0982032471123946	10.3236290496359	5.51E-25	1.66E-23
Trp53i11	1598.40076129087	-0.736191820286596	0.0714702092977963	-10.3044135433352	6.73E-25	2.02E-23
Anln	311.428220264793	-1.34085578736439	0.13137487711311	-10.3002230834428	7.03E-25	2.11E-23
Agfg2	970.315244460486	-0.856867621529536	0.0833726867705498	-10.2956620071988	7.37E-25	2.21E-23
Itm2c	728.05795490389	-1.03874556112474	0.10105237574688	-10.288661544534	7.93E-25	2.37E-23
Depdc1a	169.543301366146	-1.65905605189131	0.161607374347441	-10.2845148138218	8.28E-25	2.47E-23
Jmy	1974.94598509678	0.872454224150053	0.0848610975883178	10.2782218016447	8.83E-25	2.63E-23
Pgm1	1109.32464344948	-0.919298317348815	0.0899271054699928	-10.2662086978624	1.00E-24	2.97E-23
Manba	438.411881341205	-1.2162149286842	0.119386370047218	-10.2601571629891	1.07E-24	3.16E-23
Tnk2	3138.88262208378	-0.604116332036116	0.0589118913056473	-10.257779230993	1.09E-24	3.23E-23
Cul7	967.332931136495	-0.844302007505762	0.0825892162956926	-10.2434633413392	1.27E-24	3.74E-23
Cdkn2aipnl	3641.84912610517	-0.616695467559606	0.0602453703609176	-10.2364127848797	1.36E-24	4.02E-23
Ppp1r7	3146.39772818565	-0.60398976615809	0.0590190552110853	-10.2342536271786	1.39E-24	4.10E-23
Cep250	1641.39839937089	-0.868561093813969	0.0850154201522386	-10.2313223824852	1.44E-24	4.22E-23
Mms22l	2274.68362091438	-0.723507061457521	0.0709334662307736	-10.2143472156238	1.71E-24	5.02E-23
Cpsf6	6970.27832577248	-0.555621760101109	0.0544214842150191	-10.2128177302985	1.74E-24	5.09E-23
Gna15	340.882915580385	-1.41658903577367	0.138356680415735	-10.2113457113688	1.76E-24	5.16E-23
Psmd12	6044.61553394719	-0.537019986531326	0.0527120500285039	-10.191256189477	2.17E-24	6.34E-23
Xrcc6	3129.04033254087	-0.641566410503613	0.0630158526455378	-10.188460208585	2.23E-24	6.51E-23
Stk40	3580.58525924917	0.622496439786377	0.0610738040672615	10.1858000848047	2.29E-24	6.68E-23
Trappc14	1090.80603160067	1.0208028230275	0.100883975791833	10.1821598282266	2.38E-24	6.92E-23
Sos1	2035.06709914621	0.685199139190319	0.0673162801370752	10.1820698497379	2.38E-24	6.92E-23
Lars	14863.960247286	0.593854218488207	0.0583500934796516	10.1773033233823	2.50E-24	7.25E-23
Elof1	1630.72662060122	-0.685315712208408	0.0673738913654713	-10.1710597628827	2.67E-24	7.72E-23
Twf2	1393.33981382036	-0.774447798236737	0.0762190377226314	-10.1611062477662	2.96E-24	8.54E-23
Rab31	479.883026852091	-1.30916684423531	0.130023734468932	-10.1562988122564	3.11E-24	8.95E-23
Sass6	600.734569358362	-1.04918630648597	0.103655349565368	-10.1485965916362	3.36E-24	9.67E-23
Atg3	3240.87973409511	0.604785748772146	0.0597137089529931	10.1274131876657	4.18E-24	1.20E-22
Kcnc3	822.737446887201	0.888005347825301	0.0878214512345891	10.1232834993292	4.36E-24	1.25E-22
Apeh	2249.03935819555	-0.730315003515286	0.0722063314017029	-10.1151760167476	4.73E-24	1.35E-22
Scly	1021.61916569275	-0.811471678111871	0.0803539135048348	-10.0967406774742	5.71E-24	1.63E-22
Epn1	4430.47751489733	-0.590714982376777	0.0585005569329744	-10.091188054283	6.04E-24	1.72E-22
Gtse1	1188.48792844156	-1.10872792089686	0.110204592695486	-10.0877059060635	6.26E-24	1.78E-22
Nle1	4792.58517407123	0.584678709856401	0.0579879763934262	10.0875090583362	6.27E-24	1.78E-22
Tpx2	1741.11369312135	-1.85778077652935	0.194046468039228	-10.0862159727469	6.36E-24	1.81E-22
Rufy3	1467.33594562906	0.717126340625369	0.0711719950712852	10.0777630215056	6.93E-24	1.96E-22
Il2rg	10928.6877005114	0.54399434176911	0.0540099901939861	10.0740642321726	7.19E-24	2.04E-22
H2az1	6825.40254703882	-0.616574806733	0.0612282617890953	-10.0642941009912	7.95E-24	2.24E-22
Paip1	2811.59167161602	0.660016611265059	0.0656353422297089	10.0607550111669	8.24E-24	2.32E-22
Itpripl1	711.763844143894	-0.907376603738424	0.0900952081699286	-10.0597103744472	8.32E-24	2.34E-22
Foxm1	1113.74141289772	-1.09552657028588	0.10812788678896	-10.0590615436802	8.38E-24	2.36E-22
Ube2h	1344.88804772281	0.73231308817657	0.0728268754089477	10.057534288175	8.51E-24	2.39E-22
Ccser2	3498.06669437228	0.721852806452872	0.0718211764346311	10.0529598842391	8.91E-24	2.50E-22
Ptpn22	269.884765445496	-1.51762582182192	0.14751439975562	-10.0527993535517	8.93E-24	2.50E-22
Zfp131	3304.5833968872	0.641942742549256	0.063903589076886	10.049177282642	9.26E-24	2.59E-22
Cdc25c	168.993772126324	-1.84802924402613	0.185561497946202	-10.0391633900023	1.03E-23	2.86E-22
Adcy7	1020.02113495534	-0.896448194193523	0.0893736008378943	-10.0347145899703	1.07E-23	2.99E-22
Rnaseh2b	1567.80643633237	-0.663421303168459	0.0661327485585626	-10.0325617318312	1.10E-23	3.05E-22
Clint1	7580.24985191607	0.580191726386571	0.0578427834643436	10.030576907176	1.12E-23	3.10E-22
Tgif2	1535.17288917488	0.788011057597296	0.0785713240756829	10.0303755441015	1.12E-23	3.11E-22
Dancr	294.478981922835	1.34815711656447	0.133819350839669	10.0241304752106	1.19E-23	3.30E-22
Actg1	36355.3236755769	-0.730134670788504	0.0729967709784078	-10.0183735196793	1.27E-23	3.50E-22
Tpi1	12797.6845856809	-0.573262103202584	0.0572959570844858	-10.0146754037981	1.31E-23	3.62E-22
Atp11a	2713.44133726802	0.838263133260352	0.0836855379771901	10.007225073981	1.42E-23	3.90E-22
Adprh	3416.53131406233	-0.589045316295289	0.0588881625308221	-10.0038018167543	1.47E-23	4.03E-22
Xrcc3	522.471132130947	-1.20680008473139	0.121793790883556	-9.99925695004146	1.54E-23	4.21E-22
Pcnx	2106.04888201254	0.816547055294939	0.081788456903564	9.99035596066145	1.68E-23	4.60E-22
Nhlrc3	826.299222862905	0.806500351110787	0.080733304663496	9.98932227547936	1.70E-23	4.64E-22
Agpat1	5872.98071159563	0.525883766967409	0.0526428337846738	9.9873767253959	1.73E-23	4.73E-22
Dnajc21	3920.90718510941	0.594458206827417	0.0595468724418004	9.9863880474587	1.75E-23	4.77E-22
Ip6k1	2786.37115840402	0.602531279818075	0.0603613778843183	9.98158590598424	1.84E-23	5.00E-22
Ssna1	954.946356467966	-0.794720109357379	0.0796195099136661	-9.98018904105935	1.86E-23	5.06E-22
Pprc1	10032.793339693	0.583713590683228	0.0585161905502448	9.97172404030431	2.03E-23	5.50E-22
Etaa1	1287.27265402878	-0.861225322917291	0.0864339681495491	-9.97078573919959	2.05E-23	5.54E-22
Prkab2	434.847518676407	1.13738039047017	0.114498614130731	9.96359638889239	2.20E-23	5.95E-22
Rhbdl3	536.949942421215	0.99563740220495	0.10014286807497	9.9562124106468	2.37E-23	6.40E-22
Magef1	262.672757716772	1.29547692357325	0.13047281820683	9.95230870247182	2.46E-23	6.65E-22
Gemin4	1819.5824494031	-0.88559932262653	0.0888506958374387	-9.95183546954065	2.48E-23	6.67E-22
Ppm1a	4100.45863577219	0.59821330505383	0.0601065233678198	9.95118456460661	2.49E-23	6.70E-22
Parpbp	234.553071760909	-1.55452404564678	0.159599215575091	-9.93859381282804	2.83E-23	7.59E-22
Kif13a	585.660733996752	1.16751128895695	0.117311430461269	9.93722552285899	2.87E-23	7.68E-22
Spr	947.665831210495	-0.836502042120328	0.0840734561481401	-9.936546797355	2.89E-23	7.72E-22
Gm49383	3946.61982374658	-0.55447201528524	0.0558280687564729	-9.93106607492611	3.05E-23	8.15E-22
AI662270	8798.43463087186	-0.490737497900632	0.049415021252723	-9.93071150147117	3.06E-23	8.17E-22
Snhg6	1718.73967209677	0.676470325961499	0.0681065605471957	9.92831449861185	3.14E-23	8.35E-22
Ube2l3	5981.89681060865	-0.532341857118934	0.0536265418451538	-9.92735439680273	3.17E-23	8.42E-22
Adi1	1525.77422000186	-0.660452623725864	0.0665412755193888	-9.92481388283505	3.25E-23	8.62E-22
Bspry	136.666200514305	1.63602579658483	0.164567704620432	9.92018622217937	3.40E-23	9.01E-22
Gucy2c	168.766730540987	-1.54731040829387	0.155936377509276	-9.92014980747705	3.40E-23	9.01E-22
Arl4c	423.684672531473	1.39771612035979	0.141272860558556	9.91337456155357	3.64E-23	9.62E-22
Tbc1d31	455.574394547368	-1.07235077508874	0.108312616637348	-9.90145415719045	4.10E-23	1.08E-21
Rpph1	242.870705787557	-2.19753198093421	0.22977509047149	-9.9012870719054	4.11E-23	1.08E-21
4930579G24Rik	378.278525103588	-1.09384018618731	0.11078495122329	-9.89285356017684	4.47E-23	1.18E-21
Sumo3	3231.877266169	-0.562454096851507	0.0568587093398623	-9.89074772401145	4.57E-23	1.20E-21
Mrps23	2605.66726446013	-0.597567193803531	0.0604488199826859	-9.88627968922827	4.77E-23	1.25E-21
Ccr5	112.300865660398	1.72735187422067	0.172706145812299	9.88046892764518	5.06E-23	1.33E-21
Cdc37	14844.3432860947	-0.52134402564164	0.0527765715283412	-9.87889656211063	5.14E-23	1.34E-21
Gm18860	55.27104568844	2.33008886535652	0.22185851802509	9.85645789177857	6.43E-23	1.68E-21
Gpbp1	7011.1270530235	-0.505435773256651	0.0512842650170238	-9.85524851746284	6.51E-23	1.70E-21
Cnot9	5374.26443780588	-0.548530731223205	0.0556707958601374	-9.85415180058245	6.58E-23	1.71E-21
Lurap1	695.076542384774	-1.09951995178783	0.11136996469211	-9.85238920966886	6.69E-23	1.74E-21
Erlec1	1142.62955654985	0.747632826303829	0.0760236970465475	9.8392987450005	7.62E-23	1.98E-21
Kmt2b	6648.57807107432	0.615508025270249	0.0625451891820206	9.83906350332069	7.64E-23	1.98E-21
Gigyf1	3242.87511008002	0.819685783746141	0.0835659682113518	9.81556428606341	9.65E-23	2.50E-21
Mrps27	3112.94777813097	-0.586755228314877	0.059782265758574	-9.81416314783453	9.78E-23	2.53E-21
Nfatc2ip	814.500374852445	-0.813958227430938	0.0830627653966246	-9.81364540934864	9.83E-23	2.54E-21
Rnf150	167.16087059731	1.70949929507549	0.173225858060915	9.81323756757605	9.87E-23	2.54E-21
Shcbp1	846.431613825076	-1.80983448844068	0.19323420859845	-9.80673266426252	1.05E-22	2.71E-21
Dtx1	763.279823511908	-1.08024054103891	0.109779222666295	-9.80412297440394	1.08E-22	2.78E-21
Kdm7a	932.746227645446	0.845617559557901	0.0863545581581334	9.80046329289367	1.12E-22	2.87E-21
Prim1	3142.05007420624	-0.647577390325756	0.0662437852169769	-9.79863519925227	1.14E-22	2.92E-21
Erg28	2353.9741320353	-0.686544923126937	0.0700912564973197	-9.79748805070204	1.15E-22	2.95E-21
Cdkn2c	395.754944741433	-1.15683654931662	0.117624821049386	-9.79608398017753	1.17E-22	2.99E-21
Pdlim1	1181.27304698023	-0.764056566220314	0.0781060688784537	-9.79435831046953	1.19E-22	3.03E-21
Nsmce1	2196.02728436548	-0.848230520618062	0.0867332311299655	-9.78999477172192	1.24E-22	3.16E-21
Gclc	3225.67582698764	0.620938050601494	0.0635829873306253	9.76549631587797	1.58E-22	4.02E-21
Mis18bp1	510.555154973391	-1.08905925401419	0.111381353130287	-9.7612157280459	1.65E-22	4.19E-21
Uhrf1	13181.9773853951	-1.66876936410557	0.177132963635146	-9.75776768754938	1.71E-22	4.33E-21
Slc29a2	1026.80818420766	0.879550616174623	0.090336451766878	9.7540559794308	1.77E-22	4.49E-21
Polr2a	19175.4490363009	0.602911816748921	0.0618695674232795	9.74639343510622	1.91E-22	4.83E-21
Vcp	20467.1944049427	-0.472812326674343	0.0485492095099395	-9.73859226653658	2.06E-22	5.21E-21
Slc9a8	2872.57791877235	0.662704845583549	0.0680632492596408	9.73681047288184	2.10E-22	5.29E-21
Syce2	699.975874682828	-0.918801512595485	0.0943651462980064	-9.73640463152561	2.11E-22	5.31E-21
Gpt2	496.283528548827	1.02171199264109	0.104791562438614	9.73510238336311	2.14E-22	5.37E-21
Rnf4	8265.12701079328	0.527625610872863	0.0542180864182871	9.73126349097714	2.22E-22	5.56E-21
Wipf1	6209.32967224147	-0.566725137731055	0.0582276492547351	-9.73052382579277	2.23E-22	5.60E-21
Psma1	8412.72840037057	-0.511925333691161	0.0526502175574206	-9.72494029082085	2.36E-22	5.90E-21
Pkmyt1	2414.4529409353	-0.68670976884136	0.0706906926040405	-9.71647315235593	2.57E-22	6.41E-21
Vps26c	947.15114707758	-0.863211017733408	0.0888773696049601	-9.71495375887732	2.60E-22	6.49E-21
Supt20	5001.61805336967	0.604636335220581	0.0623014444366687	9.70960681589903	2.74E-22	6.83E-21
Mex3c	3902.74205760067	0.671330029668385	0.06921085906423	9.70159729347269	2.97E-22	7.38E-21
Mylk	244.81891571223	1.49719782700131	0.152574128130304	9.6968865164224	3.11E-22	7.72E-21
Arfrp1	3376.21505990513	0.60955545032863	0.0628789347819058	9.69663122897643	3.12E-22	7.73E-21
Crebzf	2553.92582952832	0.66781567819946	0.0689754667228206	9.69120384830221	3.29E-22	8.14E-21
Sapcd2	139.252031250358	-1.82688332032211	0.190962409728034	-9.68923412515896	3.35E-22	8.28E-21
4933404O12Rik	406.796617882606	-1.17609205054557	0.121985560850852	-9.67498344954851	3.85E-22	9.51E-21
Acaca	4623.53396115794	-0.717507494317324	0.0743436484352245	-9.67069461863768	4.02E-22	9.90E-21
Serinc1	3816.67580092325	0.673141105657972	0.0696371417458957	9.66567629957245	4.22E-22	1.04E-20
Myl12b	503.732223821974	-0.943520254496594	0.0974595332797653	-9.66182569457428	4.38E-22	1.08E-20
Chd3	9856.66084286516	0.597040156142886	0.06180012544291	9.66127876606619	4.40E-22	1.08E-20
Cdk1	1144.33253876787	-1.89026157518045	0.210756655052447	-9.65219270662235	4.81E-22	1.18E-20
Mybl2	7820.54742808798	-1.30149922522989	0.137631470652847	-9.65032698959025	4.90E-22	1.20E-20
Ice1	5535.2133657972	0.66957206895015	0.0694064176143989	9.6408542147516	5.37E-22	1.31E-20
Pola2	3243.28374126962	-0.594949590821958	0.0618601348094781	-9.63062335617056	5.94E-22	1.45E-20
Upf3a	3245.2876902736	0.58422372916561	0.0606393627912021	9.62978274213552	5.99E-22	1.46E-20
Kif20a	1181.69360372075	-1.75918866222879	0.1845232226695	-9.62920156351072	6.02E-22	1.47E-20
Ccdc34	489.651588890848	-1.02997307309413	0.106680683241785	-9.61834194835177	6.69E-22	1.63E-20
Bag2	466.542034146027	-1.04816184384091	0.109294566184246	-9.61730970322682	6.76E-22	1.64E-20
Tanc2	980.33792300418	1.14094057293616	0.118293211137472	9.60948464054391	7.29E-22	1.77E-20
Mtmr4	6212.71917346114	-0.583190544341935	0.0607200085856338	-9.60826994585972	7.38E-22	1.79E-20
Amfr	7450.25443850358	0.560687179860808	0.0583627801949329	9.60673986226102	7.49E-22	1.81E-20
Vamp2	2133.36855546178	0.885394256641661	0.0924708715058719	9.60655912814054	7.50E-22	1.81E-20
Mgme1	590.861269116929	-0.907809532119203	0.0945590627618682	-9.6009436603874	7.92E-22	1.91E-20
Rfc1	6795.41406441866	-0.550997629393732	0.0574498241432714	-9.59936930575122	8.04E-22	1.94E-20
Mmab	805.253704352756	-0.878754784056435	0.0916184762930614	-9.58764155658988	9.01E-22	2.17E-20
Ago2	8279.6622254578	0.724250887329512	0.0754590695132035	9.58548541453868	9.20E-22	2.21E-20
Mgat1	2578.21293934943	-0.576892492769941	0.0602581926447908	-9.57644369933446	1.00E-21	2.41E-20
Ncaph	1592.05354263864	-1.62429266224258	0.174636258497261	-9.57575308413843	1.01E-21	2.42E-20
Sbno1	7933.09695178444	0.571338326181299	0.0596977183176387	9.57038623925885	1.07E-21	2.55E-20
Scn4a	760.831715898397	-0.980445437283851	0.102240744325855	-9.56354542802645	1.14E-21	2.72E-20
Fads2	2047.7853306257	-2.02190943509497	0.223766158807513	-9.56133671021724	1.16E-21	2.77E-20
Eif6	13907.4063973314	0.470403571896699	0.0491946401027283	9.56096485263331	1.17E-21	2.78E-20
Tet3	4650.84630503246	0.61578319412329	0.0644193741999768	9.55696087162037	1.21E-21	2.88E-20
Imp3	2323.96959500386	-0.643003398690949	0.067295373138893	-9.55298484890409	1.26E-21	2.99E-20
Idi1-ps1	154.751649593681	-1.61717737469173	0.169762510728165	-9.54857642466568	1.31E-21	3.12E-20
Slc41a1	1572.80802100829	0.707095996275984	0.0740263278929532	9.54800759588137	1.32E-21	3.13E-20
Kynu	4182.16048063004	-0.577511437188499	0.0605439872836947	-9.54254645534246	1.39E-21	3.29E-20
Larp1	39541.0630937871	0.497225985197462	0.0521281658811951	9.53631990602699	1.48E-21	3.49E-20
5730488B01Rik	109.487259038564	-1.76919472082586	0.183434382581156	-9.53334943588185	1.52E-21	3.59E-20
Rps2	69317.5242895945	0.447844993032067	0.0470016806542068	9.52537782402049	1.64E-21	3.87E-20
Smad4	2275.20060684817	0.606931356816892	0.0637136963841625	9.52505616165517	1.65E-21	3.88E-20
Fbxo11	4614.62343397023	0.648202914698472	0.0680913122525588	9.51811494929134	1.76E-21	4.14E-20
Ofd1	1944.17985725071	0.679523028360432	0.0713928794339103	9.51730442389112	1.78E-21	4.17E-20
Fignl1	1631.75811783079	-0.94086911060862	0.0986873266116314	-9.51359017888677	1.84E-21	4.31E-20
Rplp0	135868.328491222	0.425152564692323	0.0446905778795717	9.51258233159909	1.86E-21	4.35E-20
Derl3	183.142478435945	-1.44366045428615	0.151834560188575	-9.49263418789216	2.25E-21	5.26E-20
Coro7	1834.12239671582	-0.746972948655897	0.0786412318919862	-9.48588975573991	2.40E-21	5.60E-20
Smad5	1730.96513797858	0.682375520727835	0.0719868678214528	9.48380923842856	2.45E-21	5.71E-20
Reps1	4054.16524785356	0.534056587910093	0.0563276537945752	9.48133669891515	2.51E-21	5.83E-20
Mdh1	7135.85347486445	-0.532462656865867	0.056136455183009	-9.48140712360181	2.51E-21	5.83E-20
Gusb	2452.95612706794	-0.666967736912634	0.0705101904418384	-9.47133551592205	2.76E-21	6.41E-20
Ahsa1	11462.9883423309	-0.474766126387636	0.0501852883406919	-9.46123165685369	3.04E-21	7.05E-20
Eno1	15331.2698950499	-0.525360392061093	0.0555815282153952	-9.45498454373868	3.23E-21	7.47E-20
Mis12	599.681825205671	-0.946263223447613	0.100305080196317	-9.44931553606526	3.41E-21	7.88E-20
Crk	1829.23931210217	0.647274590350572	0.0686252362071206	9.43761050145135	3.81E-21	8.80E-20
Dsn1	930.403614408691	-0.768712811709783	0.0817847747860145	-9.4350378602601	3.91E-21	9.00E-20
Gm20489	5535.97320757723	0.530438325746124	0.0562353253933987	9.43377859471094	3.96E-21	9.10E-20
Efcab2	447.175849274049	1.04696362807851	0.110821103667466	9.43271495763156	4.00E-21	9.18E-20
Pip5k1c	4456.30904009586	-0.561509692210727	0.0595906834715593	-9.41676947697916	4.65E-21	1.07E-19
E2f6	1434.32797718552	-0.664600210985235	0.070634008130219	-9.41325636066418	4.81E-21	1.10E-19
Cenpa	446.911504652105	-1.19045048616729	0.124544209814673	-9.41254366770162	4.84E-21	1.11E-19
Gmnn	1946.67348589158	-1.49615046212775	0.1624970813511	-9.4119597751116	4.87E-21	1.11E-19
Slc2a3	2236.32267296062	0.60222779417582	0.0640036718990885	9.4079458832686	5.06E-21	1.15E-19
Rplp2	32374.6468677813	0.495949934191705	0.0527312863950387	9.40525083983086	5.19E-21	1.18E-19
Eef1b2	35083.8644825932	0.472274425773241	0.0502274493516298	9.40186206674078	5.36E-21	1.22E-19
Rnf145	2739.55051095802	-0.671078474885605	0.0714474534610253	-9.39132193585508	5.93E-21	1.35E-19
Ssr3	9272.14743693094	-0.479431531089086	0.0510483816772123	-9.38932268759732	6.04E-21	1.37E-19
Pimreg	112.306285724335	-1.93361974498873	0.212811774839327	-9.38216749204025	6.46E-21	1.47E-19
Ydjc	787.897284874931	-0.806426301558953	0.0859603746128128	-9.38100546230228	6.53E-21	1.48E-19
Nasp	13157.7408665979	-0.504666469246983	0.0538316409951163	-9.37575955036808	6.87E-21	1.55E-19
Zbtb2	1099.84281783324	0.812981444629782	0.0866673557518628	9.3741363323305	6.97E-21	1.57E-19
Gatd3a	1519.98020599779	-0.707276421018247	0.075456313489525	-9.36759314113743	7.42E-21	1.67E-19
Spata5l1	1756.92824577488	0.635438584889352	0.0677996389636315	9.36470731042367	7.63E-21	1.72E-19
Ccnd3	3688.97638044657	-0.664698478836264	0.0710850823446521	-9.3631661576093	7.74E-21	1.74E-19
Bub1	1370.5331610418	-1.72969945013938	0.195210022296492	-9.36044695356429	7.94E-21	1.78E-19
Cdk6	10853.5094508127	0.627864508740274	0.0671232222217619	9.35452002785387	8.40E-21	1.88E-19
Casp8	1647.58352822355	-0.67225981532209	0.0718715918656076	-9.34829565372201	8.91E-21	1.99E-19
Brip1	873.490124271083	-1.76571764444061	0.200269758196834	-9.34843267893983	8.90E-21	1.99E-19
Alyref	4771.66477232483	-0.519271065626938	0.0555765277508807	-9.34338506616184	9.33E-21	2.09E-19
Kif4	1191.62807459302	-1.75461300650165	0.196995375953844	-9.34291982051239	9.37E-21	2.09E-19
Ppp4r2	4320.41244905245	0.643629116852148	0.0689338848868192	9.33934089048311	9.69E-21	2.16E-19
Fastk	3705.66905102345	0.543027117192251	0.0581485340780552	9.33893045309676	9.73E-21	2.17E-19
Cd79a	9043.87817172204	-0.696798571090665	0.0746825609144256	-9.33382513650245	1.02E-20	2.27E-19
Atxn7l2	1263.83192132965	0.695809237660921	0.0746459966834228	9.32408875758417	1.12E-20	2.49E-19
Gmppb	1347.76926190426	-0.705197197608127	0.075702955912684	-9.31693719641052	1.20E-20	2.66E-19
Pcf11	7371.37752028864	0.69140633508656	0.0742558569182587	9.31268617627128	1.25E-20	2.76E-19
2410002F23Rik	7433.02686460158	0.514468410799626	0.0553133514201811	9.30839177522871	1.30E-20	2.87E-19
Dnaja1	9082.06604294169	-0.494468880290736	0.0531048362314563	-9.30802514928108	1.30E-20	2.88E-19
Edem1	4379.78180259238	-0.629566372139182	0.0675840763714923	-9.30549191480766	1.33E-20	2.94E-19
Pafah1b1	9619.89152775146	0.514247740877544	0.0552673405960015	9.30503909076762	1.34E-20	2.95E-19
Spc24	892.353776022786	-1.67007817114766	0.184228245567065	-9.3026701910318	1.37E-20	3.01E-19
Gm49384	564.176752674075	-0.927889581483437	0.100043010777178	-9.30006951789497	1.40E-20	3.08E-19
Gadd45g	1732.38006785544	0.927351694890286	0.0999303738243234	9.29251125331284	1.51E-20	3.31E-19
Ifi203	1052.65563084921	-0.865684586409752	0.0931685023797267	-9.28354379917291	1.64E-20	3.59E-19
Cand2	682.950455393549	-0.827459099910406	0.0891683321537105	-9.28220190013385	1.66E-20	3.63E-19
Cbx6	694.566648868768	-0.794938822229044	0.085778217665575	-9.27377839973076	1.80E-20	3.93E-19
Skil	3339.48688151979	0.739914452753745	0.0797988716906882	9.27112082751464	1.84E-20	4.02E-19
Bcl6	1422.05237494779	0.772659688093966	0.0836339264824143	9.2705219013424	1.85E-20	4.04E-19
Plekha5	1077.44932224378	0.793810829915107	0.0855832350753605	9.26817896079991	1.89E-20	4.12E-19
Cltb	1442.75645348341	-0.74153538098468	0.0800223156780689	-9.26664853137066	1.92E-20	4.18E-19
Prkd2	4130.33277381856	-0.601044590954716	0.064959573978119	-9.26137990162729	2.02E-20	4.38E-19
Gbp2	251.845696791952	-1.5110891015682	0.16177442839076	-9.25293686374043	2.18E-20	4.74E-19
Kmt5b	2299.14983151536	0.700511464831555	0.0757556858584671	9.2490125922335	2.27E-20	4.91E-19
Ehd4	2019.9108061555	-0.592392950098071	0.0641390099681881	-9.23958126706237	2.47E-20	5.36E-19
M6pr	15367.1429151557	0.471945767225032	0.0510851221873587	9.2379465253953	2.51E-20	5.43E-19
Eed	6574.89677203137	0.492327457286553	0.0533237839406455	9.23358233114315	2.62E-20	5.65E-19
Gm12715	1630.51694156776	-0.747014916573848	0.081025556086387	-9.23226927492938	2.65E-20	5.71E-19
Plk1	659.924898133208	-1.84109829486033	0.203383179106333	-9.2212802248159	2.94E-20	6.32E-19
Arpc1b	13523.9051880091	-0.508567241686743	0.0551698707860776	-9.22078342013964	2.95E-20	6.34E-19
Prrc2b	12085.8213051386	0.577640439949991	0.0626956109128947	9.21849244266548	3.01E-20	6.47E-19
Gm28035	507.028679645123	0.949045025328831	0.103124240044586	9.21123945774352	3.22E-20	6.92E-19
Mpst	706.806134272742	-0.816019337671764	0.0886788380709363	-9.1963568906478	3.70E-20	7.93E-19
Pofut2	729.973930583355	0.79309279996424	0.0862684823601808	9.19499180146881	3.75E-20	8.03E-19
Fam111a	2935.37368409427	-1.66657982906174	0.189661837539623	-9.18325297531343	4.18E-20	8.94E-19
Espl1	1470.00876678674	-1.73954539938485	0.20053758959247	-9.17674804190399	4.44E-20	9.49E-19
Tmem14c	2982.08524397604	-0.587446644601752	0.0640801503286701	-9.16996999809014	4.73E-20	1.01E-18
Kcnab2	3062.16642402263	-0.619017552629561	0.0675054217424023	-9.16994116380425	4.73E-20	1.01E-18
Scarb1	2120.06070578184	-0.729463151884581	0.0798773697919666	-9.16020941542572	5.18E-20	1.10E-18
Rangrf	922.936214698124	0.730068608291397	0.0797385792627086	9.15915265458041	5.23E-20	1.11E-18
Pold4	1394.71294095626	-0.699046979938517	0.0762511419356598	-9.15492512061122	5.44E-20	1.15E-18
Arf6	10160.2685512219	0.504254587395552	0.0550936746754593	9.14733908788696	5.84E-20	1.24E-18
Abracl	2119.18925644029	-0.641219089379888	0.070085002598778	-9.14431444963282	6.00E-20	1.27E-18
Mettl1	5243.29739475016	0.502711780110291	0.0549448845110189	9.14317021955875	6.06E-20	1.28E-18
Recql	1683.60889947602	-0.691284384784975	0.0757649197577305	-9.14262329364697	6.10E-20	1.29E-18
Ctsb	3134.27430324246	-0.622386756160001	0.068038895250024	-9.13931966738989	6.28E-20	1.33E-18
Myzap	280.892580528976	-1.18590410090654	0.130914512125967	-9.13724311190366	6.41E-20	1.35E-18
Zfp513	1079.57167664363	0.681841098679664	0.0747177038565936	9.13388574541808	6.61E-20	1.39E-18
Mon2	5199.21006570438	0.537829466435517	0.0588819217166373	9.1337996552581	6.61E-20	1.39E-18
Psmd13	5585.13523530674	-0.498252051887425	0.0545737946960672	-9.12961229887034	6.87E-20	1.44E-18
Mef2b	839.963354117969	-0.775640294117465	0.0848263641861535	-9.12700475635653	7.04E-20	1.48E-18
Dnm1l	6916.84342929057	0.506697511717733	0.0555237549285325	9.12572746800278	7.13E-20	1.49E-18
Mat2a	13485.5501476568	0.55099486596624	0.0603810392920453	9.1251066066297	7.17E-20	1.50E-18
Mrps25	1020.72173128617	-0.698114408397464	0.0765624823497826	-9.11867588871149	7.60E-20	1.59E-18
Psmb9	1689.21392295409	-0.705729916444361	0.077239947653511	-9.11555627969529	7.83E-20	1.63E-18
Hmmr	546.836527253302	-1.79884215299136	0.211282463857249	-9.11548770874392	7.83E-20	1.63E-18
Spred1	936.650870789787	0.836109597027877	0.0917416286601582	9.11258593426599	8.04E-20	1.67E-18
Rnf144a	425.197256093286	-0.975349875780029	0.107363539627843	-9.1121986929708	8.07E-20	1.68E-18
Polh	710.647880596139	-0.99726805300295	0.109633389835249	-9.11072541731118	8.18E-20	1.70E-18
Aldh9a1	4709.62769789963	-0.500274570958895	0.0549708840550089	-9.1026985851358	8.81E-20	1.83E-18
Melk	1685.04225381883	-0.867484779409867	0.095584072449565	-9.097691097155	9.23E-20	1.91E-18
Rab11fip2	612.411847879857	0.88570737744078	0.0975264092511188	9.09244231129209	9.68E-20	2.00E-18
Cers2	7789.65009289469	0.468408035980152	0.0515329111557461	9.09073257080927	9.84E-20	2.03E-18
Strn4	4817.2660374404	0.492132751682689	0.0541467823545546	9.08895835125618	1.00E-19	2.06E-18
Med12	6278.09640304385	0.562947557078898	0.0619668349382738	9.08167868303951	1.07E-19	2.20E-18
Atg2b	4573.54811085292	0.564389941711581	0.0621821904337476	9.07532543401325	1.13E-19	2.33E-18
Irak1	9584.5526086941	0.45938477872386	0.0506011611412416	9.07474064161743	1.14E-19	2.34E-18
Man2a1	2696.39802513083	-0.601817077007529	0.0664181504086269	-9.07032577237801	1.19E-19	2.44E-18
Mrpl41	815.488080330123	-0.807197522771277	0.0890477718643797	-9.0672615284697	1.22E-19	2.50E-18
Ahsa2	1261.97317498171	-0.661506526412808	0.0730357341342261	-9.05830674340999	1.32E-19	2.71E-18
Bcl11a	5528.99858374778	-0.64844310799391	0.0716121163363592	-9.05619638190374	1.35E-19	2.76E-18
Ankle1	111.052679985303	-1.78741755743753	0.21061553314391	-9.04559311100507	1.49E-19	3.04E-18
Smpd4	5416.29133189827	-0.481060544642028	0.0531994989431079	-9.04434556213383	1.51E-19	3.07E-18
Sox4	333.999973255887	1.20709717081913	0.133551189640739	9.03935934814681	1.58E-19	3.21E-18
Zfp655	986.850745137893	0.759844905169571	0.0840668043161859	9.03893956637154	1.58E-19	3.22E-18
Ino80d	3471.84102264601	0.73303401963908	0.0811242343890467	9.03478913505444	1.64E-19	3.34E-18
Sdc1	297.448672764309	-1.16509986071107	0.130117547518417	-9.03424891922971	1.65E-19	3.35E-18
Rai1	2756.4259676822	0.652568326056633	0.0722306292711116	9.03320303327352	1.67E-19	3.38E-18
Pabpn1	11893.2422964828	0.433398158021679	0.0479895050327807	9.03141177283791	1.69E-19	3.43E-18
Tmem176b	7665.37242845413	-0.620923868131408	0.0688497076003573	-9.03132968465581	1.70E-19	3.43E-18
Kif18b	673.468416949394	-1.73453626227956	0.205793690437907	-9.03011443769617	1.71E-19	3.47E-18
Rpl36al	4831.58724149506	-0.525264167733483	0.0581752137498857	-9.02516231643092	1.79E-19	3.62E-18
Itpr3	3596.00120495313	-0.5679766555181	0.063021094344735	-9.02213138951723	1.84E-19	3.72E-18
Abl2	3140.41874680327	0.662977302981473	0.0734871987004305	9.01547318842244	1.96E-19	3.95E-18
Ric1	2122.90678327095	0.641851399464652	0.0711991418370618	9.01310031540714	2.00E-19	4.03E-18
Usp31	2365.9370773021	0.646451171405521	0.0717389921012187	9.0116395530176	2.03E-19	4.08E-18
Trmt2b	912.226208845222	-0.764785151863379	0.0851659754405399	-9.0095973396581	2.07E-19	4.15E-18
Gm16425	92.4087418887086	1.69516826204633	0.185768627679496	9.0087674294702	2.08E-19	4.18E-18
Ralgps2	2519.61508308896	-0.544495646366245	0.0604725743967639	-9.00612356737631	2.13E-19	4.28E-18
Pgam1	3309.29857628102	-0.569737393512251	0.0632757985088481	-9.00229353912796	2.21E-19	4.42E-18
Pus7	7127.0958514985	0.521912312438218	0.0580290451243445	8.99859038971997	2.29E-19	4.57E-18
Spire1	1000.12716942492	0.773662527181341	0.0861173895752888	8.99797290917738	2.30E-19	4.59E-18
Arl13b	633.961108122042	0.948900158730587	0.105729056692618	8.99756179585682	2.31E-19	4.60E-18
Cybb	3385.42331516617	0.855062012676813	0.0960158974971531	8.99398879225754	2.38E-19	4.75E-18
Rce1	1788.5031606688	0.614730663921256	0.0683189480765848	8.99163079858373	2.44E-19	4.85E-18
Csde1	23691.7199551476	0.451485001122486	0.0502202690163623	8.98926398391539	2.49E-19	4.95E-18
Aoc2	612.224311282353	1.08255918030886	0.120862511091318	8.97740574133922	2.77E-19	5.50E-18
Cdipt	3884.10462331136	0.504016291001623	0.0561580365545514	8.97340469682293	2.87E-19	5.70E-18
Pde12	5429.3081057966	0.556335525182942	0.0620338303937578	8.96961451877437	2.98E-19	5.89E-18
Map3k10	673.13879202082	0.789201002932941	0.0881155167878055	8.95312415823464	3.46E-19	6.83E-18
Tomm70a	12654.8032480507	0.526058871823333	0.0588885546008261	8.93805490824387	3.96E-19	7.82E-18
Plekhg2	1115.13983132975	-0.743660134379248	0.0833586000157004	-8.93802739464314	3.96E-19	7.82E-18
Arhgap9	1197.59857575102	-0.709553960041712	0.0794546774015551	-8.93661120738418	4.01E-19	7.91E-18
Map4k4	7461.95054333978	0.527382707249609	0.0590625469016771	8.93260701297392	4.16E-19	8.19E-18
Mcm10	2730.73037238706	-1.72644669327272	0.207551067719841	-8.9271666527099	4.37E-19	8.59E-18
Bmi1	5456.72697073112	0.615169931444239	0.0689379038683265	8.92602730024618	4.42E-19	8.67E-18
Snapc5	486.282162535066	-0.901164769597557	0.100979222283513	-8.92236573275414	4.56E-19	8.96E-18
Golga4	3986.56686402327	0.593812992597647	0.0665245032871955	8.92218104027142	4.57E-19	8.96E-18
Cbr1	335.085512803644	-1.09689043737915	0.123191552180826	-8.92097790680196	4.62E-19	9.05E-18
Nudt3	4249.5119540242	0.509070941456777	0.0570551730711674	8.92040656758905	4.65E-19	9.08E-18
Grm6	763.994655668342	-1.11344763507485	0.124705001306383	-8.91718836554061	4.78E-19	9.34E-18
Lrp8	483.413552054603	-1.13431043136111	0.128152123809268	-8.91545740766986	4.86E-19	9.48E-18
Det1	705.023369482174	0.801292188258296	0.0902397136806346	8.8971326536213	5.73E-19	1.12E-17
Sirpa	293.42090802442	-1.33478455820695	0.149851034335256	-8.89722825849885	5.73E-19	1.12E-17
H2-K1	55354.125120714	0.455104460706476	0.0511921982286227	8.8950578518727	5.84E-19	1.14E-17
Fnbp4	8655.17414910129	0.525557645253299	0.0591300560277156	8.88652219098304	6.31E-19	1.22E-17
Evl	1201.09288080752	-0.731986556319333	0.0825652169087945	-8.88607155416469	6.33E-19	1.23E-17
Arid3a	2172.64474356212	-0.583023034791435	0.0657325592197928	-8.88281899713527	6.52E-19	1.26E-17
Grk2	17068.6169031621	0.42459920461105	0.0478091770031816	8.88107900352595	6.62E-19	1.28E-17
Hspd1	38200.4252867648	-0.433734566831604	0.0488274350156272	-8.87958385552958	6.71E-19	1.30E-17
Fancm	1028.25280716968	-0.751002404220914	0.0852370178428466	-8.86829277590144	7.43E-19	1.43E-17
Galnt11	673.715103024154	0.826104768046579	0.0932018587680092	8.85667835967516	8.24E-19	1.59E-17
Lta	768.041342844477	0.760292056633982	0.0859035989071744	8.8539985052712	8.44E-19	1.63E-17
Bmt2	802.209255232364	0.825130287505961	0.0931631472535657	8.84500859240248	9.15E-19	1.76E-17
Gm49416	1837.72522469943	-0.646601680163752	0.073104262890801	-8.84511208333295	9.14E-19	1.76E-17
Glod4	3727.8070072526	-0.603033486826493	0.0682350379790678	-8.84112639400158	9.48E-19	1.82E-17
Abcc10	514.717559046197	0.92019260136098	0.104367926002437	8.83671425819569	9.86E-19	1.89E-17
Zfp180	1672.16778209463	0.709003176300288	0.0802429321859904	8.8346486269491	1.00E-18	1.92E-17
Ndufb10	2014.42283709379	-0.587562490834654	0.0665106630155411	-8.83293062810175	1.02E-18	1.95E-17
Pik3r4	1852.39465852908	-0.676362510130526	0.0765951047078385	-8.83197555459144	1.03E-18	1.97E-17
Spata24	381.040869274354	-0.985039540165409	0.111717918139525	-8.83154590407935	1.03E-18	1.97E-17
Cd48	3935.1043634883	-0.710520087329676	0.0809068171718106	-8.83124265068167	1.04E-18	1.97E-17
Gcc1	1090.91742509989	0.707721573749388	0.0801598804232557	8.82697751526123	1.08E-18	2.05E-17
Nek2	818.458241767169	-1.79783187000881	0.218632126848641	-8.82592012432057	1.09E-18	2.07E-17
Lrrc45	596.438123393186	-0.879726872457943	0.0997484661254448	-8.82356895277854	1.11E-18	2.11E-17
Gbp2b	91.3719381951372	-1.8462426173509	0.208413407368525	-8.82109594000118	1.13E-18	2.15E-17
Casp7	532.968614270471	-0.868007381667566	0.0988971796521506	-8.81050055540999	1.25E-18	2.36E-17
Abcb10	885.21361820683	-0.798741941570908	0.0907834644931137	-8.80972204855758	1.25E-18	2.38E-17
P2rx4	729.959175846269	0.8131461775626	0.0923627535971556	8.80768587878564	1.28E-18	2.42E-17
Gars	18129.9181922574	0.481540913266998	0.0546631512812039	8.80563657601283	1.30E-18	2.46E-17
H1f0	378.439758900399	1.0341560140862	0.118361172056127	8.80318079660903	1.33E-18	2.51E-17
Il6ra	452.151497743543	-0.951586480416574	0.108000547130326	-8.80109026119848	1.35E-18	2.56E-17
Crebbp	5566.12214441081	0.647841648518164	0.0735956506090329	8.79930175936084	1.38E-18	2.59E-17
Slc15a3	5685.34305659264	0.498047812851096	0.0566140517577974	8.78995798468079	1.50E-18	2.82E-17
Zfta	2841.59242451546	0.700035237083062	0.0796383881728506	8.78574753684138	1.55E-18	2.92E-17
Prkcd	10131.2889542863	-0.491036397409972	0.0558799428451335	-8.7842095830499	1.57E-18	2.96E-17
Tmem50b	1174.06586351353	-0.641483720192478	0.0730510639954441	-8.77963992373266	1.64E-18	3.08E-17
Gpi1	20727.3613901292	-0.467058824927509	0.0532709195494109	-8.76795272919974	1.82E-18	3.41E-17
Zbtb46	1062.61447760287	0.66482026222424	0.0758396288140201	8.76369985274018	1.89E-18	3.54E-17
Parp14	1399.35338615633	-0.705738209428686	0.0807850964649859	-8.7635317262647	1.89E-18	3.54E-17
Cit	1107.03674670202	-1.56391208136221	0.186066139188046	-8.76205235193744	1.92E-18	3.58E-17
Dvl3	1063.27774909496	0.730731948291485	0.0835135297725414	8.75636418217923	2.02E-18	3.76E-17
Ptp4a3	7627.93287502989	-0.619606574536769	0.0707593554247749	-8.75536971912367	2.03E-18	3.79E-17
Zbtb39	949.758643500771	0.801109308629623	0.0916579145703934	8.75330739126722	2.07E-18	3.86E-17
Casp8ap2	2849.1617557248	-0.602175815084284	0.0689953160339485	-8.74612500805384	2.21E-18	4.11E-17
Acvr2a	224.758534241204	1.26867953287495	0.145188010608558	8.74421369941574	2.25E-18	4.17E-17
Samhd1	4262.05023128052	-0.544690961424151	0.0623920791777873	-8.73811167317739	2.37E-18	4.40E-17
Gkap1	192.202093663066	1.33884337565351	0.153472876316834	8.73090320700811	2.53E-18	4.68E-17
Pan3	3812.03264532659	0.549217151001719	0.063023360626001	8.71435789446532	2.92E-18	5.42E-17
Txndc16	645.332620741509	-0.822291922299461	0.0945162588215911	-8.70979217583525	3.04E-18	5.63E-17
Lats1	3457.72882924	0.58463746167032	0.0671729498087745	8.70477615135204	3.18E-18	5.88E-17
Gm45213	1178.734304136	-0.633997251035696	0.07283878660808	-8.7034577111955	3.22E-18	5.94E-17
Fam136a	3153.32813374699	-0.572540184322749	0.0657388022290893	-8.70302045194234	3.23E-18	5.96E-17
Rhbdd2	991.023252163913	0.680902907297231	0.0782180675585729	8.70059056990868	3.30E-18	6.08E-17
Gen1	523.939066824367	-1.68653773279195	0.211074532357672	-8.69789713442379	3.38E-18	6.22E-17
Eif4g3	10450.7808605801	0.489896943804779	0.0563684312851352	8.69083416902258	3.60E-18	6.61E-17
Hmox2	2375.86599547171	-0.572068619923811	0.0658224295323877	-8.69062829195151	3.60E-18	6.62E-17
Vav3	917.699651205138	0.875551449663303	0.100586360432638	8.69040228986933	3.61E-18	6.63E-17
St3gal2	980.738467972194	-0.761206962321157	0.0879111211339801	-8.68863881917371	3.67E-18	6.72E-17
Apobec3	13624.3250591895	-0.49721200966184	0.0572847472123506	-8.68202140779404	3.89E-18	7.12E-17
Saraf	663.946210637736	0.859804916359485	0.0989701912719076	8.68149488219133	3.91E-18	7.13E-17
Arih2	2505.56932667852	0.551784881654409	0.063538608968411	8.68158291084699	3.90E-18	7.13E-17
Ubr7	2808.96631251824	-0.585797756485647	0.0674876486421807	-8.6807109581576	3.93E-18	7.18E-17
Med26	1714.01267637079	0.692425406627466	0.0798329376212539	8.67610500386612	4.10E-18	7.47E-17
Emc6	4056.24678038569	0.576551575803449	0.0663835713956514	8.67430695604018	4.16E-18	7.58E-17
Psmd8	13819.864574488	0.433416795370704	0.0499725897452868	8.67357735741332	4.19E-18	7.62E-17
Gm16378	758.938111172225	0.871459229715878	0.0999798470342972	8.67280158839713	4.22E-18	7.66E-17
Pkig	2085.71226833774	-0.616066530534961	0.0710826970279003	-8.6723823124921	4.23E-18	7.68E-17
Eif2ak2	764.26663186827	-0.730492841561498	0.0841941084233796	-8.67118448058529	4.28E-18	7.75E-17
Nol8	5013.38136564662	0.569683791475332	0.0658968280042077	8.66603931035504	4.47E-18	8.10E-17
Nup62	10765.4479084051	-0.597801525072229	0.0691779620298091	-8.65782744024978	4.81E-18	8.70E-17
Gid4	3813.02321264027	0.781147501610615	0.0905227744951802	8.65701653412841	4.84E-18	8.75E-17
Zcchc2	2997.70078182455	0.600662729436005	0.0694406141840444	8.65632362798974	4.87E-18	8.80E-17
Chst10	3358.91459552433	-0.702817538355083	0.0809591453692691	-8.65438583414916	4.96E-18	8.94E-17
Def6	1873.46280240601	-0.710082722329451	0.0822065731661894	-8.65212984074783	5.05E-18	9.11E-17
D6Wsu163e	837.966181900823	-0.741691246060803	0.085849533441525	-8.65096307715935	5.11E-18	9.19E-17
Alg3	1618.15594179931	0.640195493450559	0.0740687472654696	8.64936758212602	5.18E-18	9.31E-17
Plxna3	666.061198874989	0.912369927480916	0.105787188551371	8.64830499444567	5.23E-18	9.39E-17
Tle4	3133.9084565722	0.566325874246342	0.065534916356326	8.64711376433457	5.28E-18	9.48E-17
Bin3	2010.22846957794	-0.603373681659242	0.069802523477303	-8.64484379348161	5.39E-18	9.66E-17
Leng8	3645.25285425393	0.762139180593387	0.0885324438218027	8.64069419863251	5.59E-18	1.00E-16
Rnf166	867.472904474752	0.684867462726051	0.079450589331491	8.63303780432982	5.97E-18	1.07E-16
Serinc3	14008.1393822107	-0.442575604678548	0.0512931747837408	-8.62856332895574	6.21E-18	1.11E-16
Cnn2	12167.7336138948	-0.603037500123501	0.0698880871012503	-8.62362277239806	6.49E-18	1.16E-16
Btla	5557.31175700282	0.545360372457156	0.063253537522348	8.62296933197669	6.52E-18	1.16E-16
Fam114a2	1814.9746745884	-0.576207007171135	0.0668247022850105	-8.6214224511655	6.61E-18	1.18E-16
Polr3d	3475.91888031705	0.518640885326454	0.060141107242822	8.61823952166537	6.80E-18	1.21E-16
Haspin	400.686887957641	-0.98203388027306	0.114763524673652	-8.61548389554231	6.96E-18	1.24E-16
Mta1	7064.6133862243	0.464102450143525	0.0538933139280935	8.61336557188266	7.09E-18	1.26E-16
Neurl4	3141.3179834057	0.54668332972401	0.0635319679310871	8.61193482477955	7.18E-18	1.27E-16
Nop56	21901.2655976638	0.47944373151844	0.0557081189337558	8.610207100266	7.29E-18	1.29E-16
Ide	6400.53895262644	-0.698187756071114	0.0812735839798938	-8.59579998894203	8.27E-18	1.46E-16
Snrnp25	1673.62940841681	-0.675566147895308	0.0785139069204587	-8.59196371190914	8.55E-18	1.51E-16
Mob1a	10401.9511319278	0.540907886086518	0.0630413876713221	8.58621200446288	8.99E-18	1.59E-16
2510039O18Rik	2931.9171188165	0.528263260067691	0.0615292453193281	8.58338136450784	9.21E-18	1.63E-16
Nxpe2	136.595137113843	-1.51919962716043	0.17884524950831	-8.58182506398873	9.34E-18	1.65E-16
Susd6	1400.07295298125	0.698888304274726	0.0819006664845083	8.56943950170259	1.04E-17	1.83E-16
Zfp367	2286.09489970604	-1.42763257110265	0.169959887552889	-8.56751919617013	1.06E-17	1.86E-16
Cog8	2291.98109653021	-0.559980861338862	0.065416476331377	-8.56443983907381	1.09E-17	1.91E-16
Cep85l	1274.67780658264	0.769091094700253	0.0898647577292462	8.55892125871549	1.14E-17	2.00E-16
Gm20521	8476.47235973085	0.427157151545683	0.0499227696959285	8.55601581210653	1.17E-17	2.05E-16
Noc2l	29509.8880210592	0.428114385710918	0.0500514064162781	8.55531139407346	1.18E-17	2.06E-16
Apbb1ip	5185.76260080927	-0.535046066432132	0.0625808158982167	-8.55410789099303	1.19E-17	2.08E-16
Dek	14362.8791077436	-0.50940730667201	0.0595082909439037	-8.5502576894588	1.23E-17	2.15E-16
Bid	5091.16211459196	-0.693071179937754	0.0811736808007789	-8.53904510318007	1.35E-17	2.36E-16
Rsbn1	1870.44631535317	0.539038536127995	0.0631407497750579	8.53733944906978	1.37E-17	2.40E-16
Cenpo	532.685618442912	-0.842332549276622	0.0988236337064835	-8.52911841511429	1.47E-17	2.57E-16
Vcp-rs	4718.02448341958	-0.486416155573584	0.057063639229533	-8.52509268444098	1.53E-17	2.66E-16
Stn1	546.332822266259	-0.922107910515296	0.10830708709615	-8.52334476693081	1.55E-17	2.70E-16
Cenpp	145.040849482333	-1.49915134700119	0.176680756812957	-8.51205505334042	1.71E-17	2.97E-16
Tle3	3613.28851448744	0.580970604799095	0.0682392620888465	8.50965717982092	1.74E-17	3.03E-16
Als2	844.793469047556	-0.704005306461771	0.0827838226714179	-8.50092039693891	1.88E-17	3.26E-16
Tsr1	13822.4435803958	0.423061662742411	0.0497612075069504	8.50070185120946	1.88E-17	3.27E-16
Eif4a1	28981.2679381888	-0.441833428024735	0.0520427802296216	-8.48786156960547	2.10E-17	3.64E-16
Smurf2	2179.12895915698	0.571287319060834	0.0673264587305504	8.48484921864414	2.16E-17	3.74E-16
Aurkb	1663.54980794743	-1.72499686076344	0.222846302474877	-8.48239734064225	2.21E-17	3.81E-16
Ncapg	1349.51762139102	-1.64825347968108	0.213129555400275	-8.4813428640223	2.23E-17	3.84E-16
Nars	21276.1670269342	0.419654427905845	0.0494664268548443	8.48080700547611	2.24E-17	3.86E-16
Fam117b	1741.86381523517	0.593478271225384	0.0700365210407072	8.47385620036158	2.37E-17	4.09E-16
Got2	11132.0836546046	-0.522904305968446	0.0617948028657229	-8.4734346385957	2.38E-17	4.10E-16
Ino80	3687.20804611183	0.557068935278691	0.0657757979159024	8.46997749372721	2.45E-17	4.22E-16
Gm20441	460.211692242047	-0.90993527710921	0.107345682933277	-8.46376647679543	2.59E-17	4.45E-16
Eif3l	15039.9101855045	-0.431035080013674	0.0509411411296688	-8.46259244881185	2.61E-17	4.49E-16
Dnajc3	3844.42893253071	-0.459521397330694	0.0543439388323198	-8.45559001608097	2.78E-17	4.76E-16
Arhgap45	5838.22011554121	-0.538531657252244	0.0636398168189058	-8.45366387390011	2.82E-17	4.83E-16
Rasal3	7092.11371455562	-0.48210008659965	0.057039464875303	-8.45270427482413	2.85E-17	4.87E-16
Cactin	3816.47278910688	-0.509495355314281	0.0602913636274391	-8.45131516830485	2.88E-17	4.92E-16
Med7	1476.15759837283	0.703876036524324	0.0831751210396973	8.44981056280037	2.92E-17	4.98E-16
Nudt1	744.769800464276	-0.766147366932509	0.0906958268593062	-8.44543993842485	3.03E-17	5.17E-16
Fancd2	1080.21699882196	-1.59993738317973	0.20221267030645	-8.44472362086586	3.05E-17	5.19E-16
Tyms	1893.75783122397	-1.60058709293225	0.19889008289168	-8.44410124725408	3.06E-17	5.21E-16
Ppm1g	13966.8362130944	-0.435668881414307	0.0516445797470502	-8.43402623907122	3.34E-17	5.68E-16
Abcf1	14419.2987287638	-0.428210277866493	0.0507819187007724	-8.43275144573597	3.38E-17	5.74E-16
Por	2740.86944640179	-0.584499110992674	0.0693089755079733	-8.4318036764263	3.40E-17	5.78E-16
Mfsd10	1253.44555499016	-0.725588129021936	0.0861021658438659	-8.43151385497698	3.41E-17	5.78E-16
Mdm4	6645.29106778721	0.507667608237926	0.0602183125834614	8.43077570033379	3.43E-17	5.82E-16
Timeless	4110.13918678301	-0.529014740011081	0.0629642084161569	-8.42209343871678	3.70E-17	6.26E-16
Plekho2	2218.01837297934	-0.640866767402225	0.0761486671068982	-8.41396137157187	3.96E-17	6.70E-16
Gltp	3041.67313641844	-0.587385355657124	0.0697937624926713	-8.41300099493504	4.00E-17	6.75E-16
Gm4737	1498.7380235312	-0.578313839261337	0.068749619962508	-8.40960445772689	4.11E-17	6.94E-16
Nlrc5	1461.79197655112	-0.635300171548903	0.0755736474180867	-8.40696355737683	4.21E-17	7.09E-16
Batf	2935.46931804269	-0.823022800007625	0.097319337906681	-8.40414759789083	4.31E-17	7.26E-16
Myo1e	3188.55770612045	-0.532214964506601	0.0633181234817838	-8.40279386529801	4.36E-17	7.33E-16
Virma	4292.1713780676	-0.518653360352301	0.0617557009227491	-8.40080083057095	4.43E-17	7.45E-16
Polr3e	3563.75475802519	0.49114946165925	0.0584938191473399	8.39799569448927	4.54E-17	7.62E-16
Rplp1	55591.9299190621	0.432684718359379	0.0515324188131516	8.39663024424521	4.59E-17	7.71E-16
Dcp2	2204.20397810662	-0.653974475018505	0.078641494135036	-8.39591946665067	4.62E-17	7.75E-16
Zfp358	427.93010679739	0.89361717550003	0.106625835987905	8.38255861592528	5.18E-17	8.67E-16
Tgfbr1	1155.15819933326	0.6724583022527	0.0802829944452346	8.3792113157315	5.33E-17	8.91E-16
Txnip	6588.40201098518	0.520310307922486	0.0621285683240996	8.37507923824556	5.52E-17	9.22E-16
Vamp8	1428.27066260659	-0.608322669714729	0.0726348079969425	-8.36654285424984	5.93E-17	9.90E-16
Plin3	380.217752310216	-1.12161834972973	0.133838135363982	-8.3656049548545	5.98E-17	9.97E-16
Cyth4	791.020144291169	-0.795964722483277	0.0950289761652158	-8.36505433727171	6.01E-17	1.00E-15
Zscan25	934.362953306849	0.65227134156508	0.0779618440745753	8.36487155228672	6.02E-17	1.00E-15
Zfp598	7099.67561311985	0.450428582567521	0.0538813556799409	8.36160914213499	6.19E-17	1.03E-15
Ado	1882.64848107097	0.659052474354531	0.0791502977349128	8.36104694742168	6.22E-17	1.03E-15
Nup153	16192.5651439426	0.478080733224291	0.0572060577928577	8.36078966074122	6.23E-17	1.03E-15
Phf14	3515.64513032728	0.573090995733652	0.0685666301220035	8.35975483323642	6.28E-17	1.04E-15
Enpp4	97.2307470138033	1.51943813969503	0.180384830500478	8.35900643590015	6.32E-17	1.05E-15
Mcm8	1091.40742460364	-0.659325459451681	0.0788951176894154	-8.35563053067723	6.51E-17	1.08E-15
Clta	7883.68635832257	-0.440960535379713	0.0528446255750156	-8.34364362499513	7.20E-17	1.19E-15
Nf1	1283.23700303265	0.753011094311552	0.0901962763797471	8.34328612580821	7.23E-17	1.19E-15
Cirbp	2639.88954016245	0.558906130633257	0.0670509018876961	8.3409700573895	7.37E-17	1.22E-15
Zcchc17	1954.53888521641	-0.561965700824057	0.0673791771964397	-8.33940754501818	7.47E-17	1.23E-15
Poglut2	568.261250332531	0.781360188257926	0.0936242978274776	8.33528787663841	7.73E-17	1.27E-15
Sh2b1	2814.6123395824	-0.565930217131559	0.0679803276931596	-8.32554230552672	8.39E-17	1.38E-15
Plk3	1498.00061864085	0.714265390312547	0.0855403724360047	8.32522307911457	8.42E-17	1.38E-15
Cars	5812.18274315528	0.542638259613727	0.0651083138573926	8.32482668047035	8.45E-17	1.39E-15
Msrb1	1152.95868397984	-0.638350800143194	0.076777845877293	-8.32022903896514	8.78E-17	1.44E-15
Man2b1	2189.88471805254	-0.588081295297334	0.0707251445486486	-8.3181533156541	8.93E-17	1.46E-15
Tmem242	1841.08318653851	-0.537345751573208	0.0646181079079152	-8.31726577821897	9.00E-17	1.47E-15
Tmem8b	227.57729085338	1.1042550554379	0.132846876587525	8.31572975742378	9.12E-17	1.49E-15
Tmem259	7891.4407788112	0.507203049590855	0.0609164946817457	8.31424063830831	9.23E-17	1.51E-15
Gm49496	2165.36299063795	-0.543068929991764	0.0653388299517721	-8.31432966067661	9.23E-17	1.51E-15
Zbtb21	1291.33715591017	0.612022595595526	0.0736821101510342	8.3063549371503	9.87E-17	1.61E-15
Lmnb1	9170.89838789992	-0.486471532790636	0.0585665221024326	-8.3061783344514	9.88E-17	1.61E-15
Psmc3ip	766.145209212781	-0.704304239387768	0.0848598339469867	-8.30130798722955	1.03E-16	1.68E-15
Scpep1	3099.25967902017	-0.489975099184223	0.0590250245845554	-8.2999232500027	1.04E-16	1.69E-15
Hnrnpl	22756.9315774432	-0.396584403247362	0.0477852466604361	-8.29935467022621	1.05E-16	1.70E-15
Dtymk	3024.62002510783	-0.536290164932028	0.0646308326546683	-8.29771272323572	1.06E-16	1.72E-15
Slc9a3r1	2554.8635496952	-0.573167089470045	0.0690440751436455	-8.29726608691775	1.07E-16	1.73E-15
Cars2	1349.5104926222	-0.598135904312604	0.0720970318355531	-8.29715863011138	1.07E-16	1.73E-15
Qdpr	4764.6685221726	-0.444672454599921	0.0536080728505573	-8.29668587816386	1.07E-16	1.73E-15
Paics	14159.2473742489	-0.471029349570742	0.0567762908207382	-8.29643871476028	1.07E-16	1.73E-15
Stx11	733.341033694783	0.751922048415119	0.0906689153188556	8.29476048369367	1.09E-16	1.76E-15
Zfp809	1562.06397986136	0.574599480916306	0.0692345512639681	8.29474727753369	1.09E-16	1.76E-15
Ddx6	14049.5539565167	-0.411305996758386	0.0496246378717104	-8.29332541694249	1.10E-16	1.78E-15
Pcx	541.283947241422	-0.897697995763149	0.108357879778792	-8.29243086974595	1.11E-16	1.79E-15
Arhgap33	369.452818965218	-0.89806556880072	0.108273467316323	-8.28967582502899	1.14E-16	1.83E-15
Blvra	897.252299709078	-0.731817364160073	0.0883882152135745	-8.28902180692503	1.14E-16	1.84E-15
Timd2	1747.9760738032	0.674763120094748	0.0819732382221914	8.28391172897818	1.19E-16	1.92E-15
Cdc7	959.410610027379	-0.779439601907549	0.0946731563504672	-8.27182104200947	1.32E-16	2.12E-15
Slc37a1	458.533532983019	0.838903521097164	0.101392611968346	8.26914011070929	1.35E-16	2.16E-15
Med13l	4815.25019454935	0.6508685991034	0.0787842017949351	8.26785269914167	1.36E-16	2.19E-15
Wiz	4982.19220032279	0.480043544803563	0.058082702523921	8.26495492160335	1.40E-16	2.24E-15
Ly9	10519.0511722771	-0.458831687018746	0.0555236292694327	-8.26439762640038	1.40E-16	2.25E-15
Kntc1	1887.80191176761	-1.46261754211992	0.187340529889552	-8.2633156227931	1.42E-16	2.26E-15
Aldh18a1	8167.32641217583	0.465052779951844	0.0562952654288232	8.26258770189279	1.43E-16	2.28E-15
Amigo2	2491.0727534142	0.663954436940935	0.0803437546245751	8.25902301039476	1.47E-16	2.34E-15
Fadd	597.380064629353	-0.76923454350342	0.093153649104493	-8.2572766300978	1.49E-16	2.37E-15
Man1b1	5733.1334253802	0.437084952380849	0.0529507848072783	8.25583967781693	1.51E-16	2.40E-15
Ndc1	1979.77369338444	-0.539505879557322	0.0653611435299449	-8.25408898692374	1.53E-16	2.43E-15
Eml5	366.411252944773	1.06018554582671	0.128403321277767	8.25247371359707	1.55E-16	2.47E-15
Zmat3	823.82346601022	0.697256327854248	0.084587615784002	8.24290528865926	1.68E-16	2.67E-15
Hic2	341.995005250018	0.998758525493276	0.121195659101368	8.23982722697254	1.72E-16	2.74E-15
Atad3a	12208.0793278435	0.404505943928877	0.0490853767003281	8.23930339434183	1.73E-16	2.74E-15
Gpx4	1063.54630540074	-0.777899236431847	0.0945786900249635	-8.2392374190926	1.73E-16	2.74E-15
Usp42	2108.78149432931	0.536623126339103	0.065168632180806	8.2330672968853	1.82E-16	2.89E-15
Zfp281	1727.87423020397	0.759543142609254	0.0923615007261573	8.23193626024275	1.84E-16	2.91E-15
Cenpf	650.037181405512	-1.63109817839964	0.229017273834615	-8.23181668746091	1.84E-16	2.91E-15
Nfkbib	5287.62930013989	0.463565832393824	0.0563199345893242	8.23077267253419	1.86E-16	2.93E-15
Mrpl57	1247.03791931059	0.596972462303914	0.0725684429871467	8.2261032529828	1.93E-16	3.05E-15
Nfam1	133.892747174702	-1.45109429168249	0.176394886222433	-8.22578258763432	1.94E-16	3.05E-15
Arsb	558.75154809367	-0.787500034001321	0.0962035722267626	-8.22079804708652	2.02E-16	3.18E-15
Snx20	2421.74296850068	-0.647453606926738	0.0786705734368301	-8.21993959298932	2.04E-16	3.20E-15
Zfp568	1321.3853326987	0.684680308208074	0.0834710859759722	8.21271232780023	2.16E-16	3.39E-15
Vps26a	2615.20186835137	-0.489635802280232	0.0596438832178907	-8.21271513954687	2.16E-16	3.39E-15
Frmd8	1746.72311050858	-0.538728676210588	0.0656390240014077	-8.20914291690814	2.23E-16	3.49E-15
Nrip1	1668.34755482802	0.73346016231549	0.08931646729212	8.20879125712536	2.23E-16	3.50E-15
Morc2a	3367.43824267484	0.603099295337415	0.0735288875965768	8.20765260963133	2.26E-16	3.53E-15
Emc10	5055.29268210915	0.431299223416991	0.0525582326103398	8.20417418942853	2.32E-16	3.63E-15
Cep192	3050.73696676243	-0.547140603660572	0.066723565731668	-8.20395591730808	2.33E-16	3.63E-15
Tmem229b	1335.8434193458	-0.608256861299183	0.0742385293830684	-8.20265460694187	2.35E-16	3.67E-15
Plpp6	449.833333202133	0.860123160560684	0.104832985684191	8.20140921292678	2.38E-16	3.70E-15
Ttc14	2682.66096332625	0.580883283854101	0.0708594611575488	8.20081269493126	2.39E-16	3.72E-15
Arhgef6	4015.50633808421	-0.708621173424852	0.0865725625630319	-8.19837925030968	2.44E-16	3.79E-15
Pask	898.646240112165	-1.5306257335761	0.195744665884048	-8.1931664782762	2.54E-16	3.95E-15
Zfp275	1476.31917925293	0.655444369283691	0.0800619796284443	8.19138162507304	2.58E-16	4.01E-15
H2-Ke6	1137.45114325132	-0.662257653695711	0.0806711474933706	-8.18743775609998	2.67E-16	4.14E-15
Basp1	4616.88833713247	0.700603247017596	0.0855250241218609	8.18613151724704	2.70E-16	4.18E-15
Foxj3	3911.89995960715	0.476170154042523	0.0581966724856577	8.18159462417976	2.80E-16	4.34E-15
Aurka	797.93169549895	-0.896355409260273	0.108722359354121	-8.1780482714125	2.88E-16	4.46E-15
Mtap	6418.76795786429	-0.487432454904043	0.0596139245011843	-8.17777402383604	2.89E-16	4.47E-15
Mrpl28	1605.73844991615	-0.60513627246527	0.0740217532718719	-8.17439879419111	2.97E-16	4.59E-15
Gm8203	1344.24069296568	-0.62550458971845	0.0765080519617896	-8.17380075528929	2.99E-16	4.61E-15
Kif18a	432.784559680696	-0.930723180650667	0.113112972174463	-8.17132243165893	3.05E-16	4.70E-15
Adpgk	2639.6693168976	0.499236747645033	0.0611055253803193	8.16866671211181	3.12E-16	4.80E-15
Plek	12795.602492069	0.569451346582046	0.0698729167583718	8.16765864518004	3.14E-16	4.84E-15
Tfpi	343.858237946171	1.07541367106057	0.131810835524458	8.16599557079605	3.19E-16	4.90E-15
Alms1	552.003949047785	-0.81115923046186	0.100435077085231	-8.16287025924795	3.27E-16	5.03E-15
Arl6ip6	1502.9218063779	-0.632092049950123	0.077592883865737	-8.15761169651021	3.42E-16	5.25E-15
Hnf1b	158.169027642756	1.25103425658971	0.153969371325407	8.15674604607614	3.44E-16	5.28E-15
Mospd3	831.818660083572	-0.75791460916075	0.0927419788687924	-8.15412316997089	3.52E-16	5.39E-15
Ppan	10309.6933590414	0.529400444096715	0.065023362328373	8.15379534164464	3.53E-16	5.40E-15
H13	5937.39934686888	0.449174057754325	0.055074159003785	8.1535685642637	3.53E-16	5.40E-15
Gbp5	287.191447346491	-1.17676705196374	0.145811042334153	-8.15327092919438	3.54E-16	5.41E-15
Mtch1	2047.07235855725	-0.579033190189301	0.0709325329806678	-8.15262265629896	3.56E-16	5.44E-15
Cdca4	2801.12481567285	-0.564261488674865	0.0691250952479574	-8.15225745423227	3.57E-16	5.45E-15
Acsl5	7875.21172083835	-0.422659686611144	0.0518676514838922	-8.15080309024323	3.62E-16	5.51E-15
Mvb12a	1391.96624099857	-0.593035917011291	0.0727820320634764	-8.1480529378294	3.70E-16	5.63E-15
Ube2c	617.572436438186	-1.70237373924705	0.220080840917553	-8.14682834502947	3.74E-16	5.68E-15
Cep164	998.918600903302	-0.685160562442151	0.0843101773328856	-8.14580372958247	3.77E-16	5.73E-15
Kansl1	5957.61693107945	0.496036570258668	0.0609241811112019	8.14504566822882	3.79E-16	5.76E-15
Xpo6	12892.3841517546	0.38308995482225	0.0470458195150627	8.14257261032245	3.87E-16	5.87E-15
Asah1	1144.90914637154	-0.591804509299702	0.0726968584269894	-8.14248977571357	3.87E-16	5.87E-15
Bcl7b	2428.22362461935	0.514309824230689	0.0631318638564335	8.14163244668682	3.90E-16	5.91E-15
Kras	2358.14979924914	0.555839142569004	0.0682598742977362	8.14130401143965	3.91E-16	5.92E-15
Gm42715	8926.75322102976	0.514948846507178	0.0632288460439259	8.13869810963722	4.00E-16	6.04E-15
Sptan1	15303.4269602521	0.486529363252658	0.0597723514237674	8.13745201473221	4.04E-16	6.10E-15
Glrx	180.42359224055	-1.22290160634581	0.150034585219097	-8.13140293466928	4.24E-16	6.41E-15
Ccna2	2675.11497533207	-1.63462049965223	0.228578626859859	-8.12969688235626	4.30E-16	6.49E-15
Jund	11726.8404178966	-0.478420058579495	0.0588984695979062	-8.12427118675043	4.50E-16	6.78E-15
Rnaseh2a	1332.69256138624	-0.624593022605261	0.0770297390298503	-8.12027042753867	4.65E-16	7.00E-15
Nfkb2	32541.5425411687	0.404338968524547	0.0498297908691603	8.11607083890869	4.82E-16	7.24E-15
Lyrm7	118.099672322005	-1.38296979737419	0.169604393090523	-8.11447741855456	4.88E-16	7.33E-15
Atpif1	946.981927912191	-0.650202406452109	0.0801511081543422	-8.11055144314443	5.04E-16	7.57E-15
Pip4k2b	2900.47592055541	-0.475052190748817	0.0586197825900428	-8.11023583320915	5.05E-16	7.58E-15
Traf4	2526.62224463258	0.587040605100993	0.0724675155854268	8.10299935987294	5.36E-16	8.03E-15
Tmem222	2243.15638647849	0.540885731204798	0.0666718461218796	8.10303486318944	5.36E-16	8.03E-15
Itpa	2337.41776249142	-0.547744824417504	0.0677007726910516	-8.10119245959083	5.44E-16	8.14E-15
1700017B05Rik	2572.54484418234	-0.482791778041818	0.0596597657826724	-8.09660675109023	5.65E-16	8.45E-15
Tmem243	3800.75483707509	0.465738093641638	0.057510310157171	8.09627008382237	5.67E-16	8.46E-15
Cchcr1	613.191369873504	-0.888040478793992	0.110079858281267	-8.09394657969956	5.78E-16	8.62E-15
Ckap2	787.987436723303	-0.723268421780035	0.0891594806829647	-8.0905491566635	5.94E-16	8.86E-15
Ptcd2	1998.82457446739	-0.543665904116649	0.0672235691959279	-8.08936140670396	6.00E-16	8.94E-15
Tab3	1221.40645077689	0.639834417594531	0.0791992231827325	8.07965952415798	6.49E-16	9.67E-15
Leprotl1	450.597624672116	0.906925272953836	0.11213589289449	8.07850067189643	6.56E-16	9.75E-15
Ralgapa1	4153.93039187704	0.587587155543021	0.0727288749860024	8.07418711365939	6.79E-16	1.01E-14
Lbr	6590.54035599052	-0.418205255856604	0.051830166935418	-8.07164941744984	6.94E-16	1.03E-14
Hif1an	3312.40334307393	0.520858973063041	0.064565791589234	8.06588772067353	7.27E-16	1.08E-14
Trabd	2327.40309700067	-0.490541183401388	0.0608065144334777	-8.0656601747747	7.28E-16	1.08E-14
Suco	4742.7051221483	0.541453431170289	0.0672338190081667	8.06121936941055	7.55E-16	1.12E-14
Tufm	4882.0584933693	-0.525048437335042	0.0651825996550174	-8.05917748328704	7.68E-16	1.14E-14
Hk1	2423.73860643653	-0.57860987213151	0.0718870075772296	-8.05627988808079	7.87E-16	1.16E-14
Myo10	541.430371286461	0.80908819418337	0.100441749516547	8.05250918985714	8.11E-16	1.20E-14
Fsbp	156.015531483003	-1.30911498907772	0.164303525352279	-8.04849013620787	8.38E-16	1.24E-14
Nfe2l1	8029.06379472175	0.428534525303714	0.053243660318508	8.04675994940086	8.50E-16	1.25E-14
Pitpnm1	2040.86480907383	-0.623687170965938	0.0775239506819752	-8.04541223699726	8.60E-16	1.27E-14
Dnajc2	12320.2475249222	0.45182865104182	0.0561465609968697	8.04520568331736	8.61E-16	1.27E-14
Rps12-ps3	1163.96605929616	0.608789901141451	0.0757502653124572	8.04429034255736	8.67E-16	1.28E-14
Palm	246.765143810203	-1.10497507971923	0.137040167052417	-8.04235677225862	8.81E-16	1.29E-14
Evi2	1221.45064831034	-0.645443919196703	0.0800810877105598	-8.03940823778349	9.03E-16	1.33E-14
Ipo11	3450.90826355138	-0.498499066011334	0.0620799818003142	-8.03541614498415	9.33E-16	1.37E-14
Riok1	3748.90863189644	0.484474064102365	0.0603038371295014	8.03301656686758	9.51E-16	1.39E-14
Kif15	1388.6586785258	-1.59976273059782	0.223881593638655	-8.03301045373394	9.51E-16	1.39E-14
Fkbp5	1861.79756841193	-0.61137017333304	0.0761303928604582	-8.02657231062735	1.00E-15	1.47E-14
Calcoco1	405.123933004553	1.01032044547941	0.12783141210805	8.02454323646985	1.02E-15	1.49E-14
Myb	1487.53740205118	0.813143390465228	0.101457762024159	8.02276797734322	1.03E-15	1.51E-14
Ints9	2659.38341657428	-0.478210082483765	0.0596117715632165	-8.02138657238196	1.05E-15	1.53E-14
Idh1	134.017444710591	-1.41462955268525	0.175581698299385	-8.01808335519131	1.07E-15	1.57E-14
Prps2	3279.40243658571	-0.533916356304253	0.0666339874406066	-8.01693383025176	1.08E-15	1.58E-14
Gm4610	76.0518876674849	-1.70659539012342	0.211505461033079	-8.01542263424893	1.10E-15	1.60E-14
Gbp7	96.1159796653541	-1.55447203744628	0.193541124400728	-8.00946519675489	1.15E-15	1.68E-14
Mafk	4403.78894168183	0.65517275997433	0.0816559472997388	8.00220600612101	1.22E-15	1.78E-14
Sdhaf2	2312.94632543631	-0.494498543474976	0.0618088386113532	-8.00169071246203	1.23E-15	1.78E-14
Mki67	7294.82421523738	-1.5602538801044	0.218371539236705	-7.99958613483688	1.25E-15	1.81E-14
Tmcc1	1254.61328514834	0.64750611220442	0.0809711434351958	7.99670166995915	1.28E-15	1.85E-14
Pttg1	389.600922768574	-1.10074656533315	0.137681247842188	-7.98869504980894	1.36E-15	1.98E-14
Tlr7	2566.60361010714	-0.476299437054448	0.0596046070189184	-7.98718631286384	1.38E-15	2.00E-14
Lamtor5	1692.3927961414	-0.550536876535008	0.0689266456101457	-7.98549928801298	1.40E-15	2.02E-14
Dennd5b	1937.90509759806	-0.60652825331852	0.0759773638745638	-7.9823681904812	1.44E-15	2.07E-14
Ccne1	816.114155448309	-1.44913562990444	0.188927958839102	-7.98183448143161	1.44E-15	2.08E-14
Pcnx3	3695.95114804608	0.457623805533532	0.0573632700791016	7.97977470433504	1.47E-15	2.11E-14
Rps6ka1	4998.30186652909	-0.534012170371104	0.0669752763751173	-7.97618338355652	1.51E-15	2.18E-14
4930507D05Rik	45.9346127098812	1.8286836766837	0.222834788916512	7.97458926247977	1.53E-15	2.20E-14
Fdxacb1	939.403751843335	0.636057060553842	0.0796960830992122	7.9723038711601	1.56E-15	2.24E-14
Dennd6b	1326.03351957952	0.836276763060283	0.10508923981595	7.96767776831675	1.62E-15	2.32E-14
Zfp646	3386.54233900591	0.51326766527832	0.064439631333477	7.96558888358725	1.64E-15	2.36E-14
Ffar2	90.6859589871665	-1.59143318398444	0.203742464936778	-7.96253075447797	1.69E-15	2.42E-14
Gm10762	370.657768053606	0.949725776003497	0.119531923662897	7.95736573882591	1.76E-15	2.52E-14
Rps20	30312.6800525915	0.431734337408379	0.0542300591286475	7.95568652356753	1.78E-15	2.55E-14
Dlgap4	1144.0306039773	0.660292996027275	0.083287083093391	7.9533474341736	1.82E-15	2.60E-14
Nop58	29756.604805663	0.433104778706307	0.0544561850184371	7.95250046690803	1.83E-15	2.61E-14
Atp6v1d	1395.58490835579	-0.565203992674647	0.0710315575604497	-7.95208401710678	1.83E-15	2.62E-14
Atp6v0a1	3930.40374019482	0.50802898301751	0.0639666367613936	7.95189345407226	1.84E-15	2.62E-14
Commd1	1354.55206899308	-0.581196282058814	0.0730934391947683	-7.95088891268359	1.85E-15	2.64E-14
Rbmxl1	2697.97273098419	-0.48748594043341	0.0613138222715524	-7.95040325744392	1.86E-15	2.65E-14
Usp11	675.211870817392	0.771420939829221	0.0971901998310707	7.95015811252382	1.86E-15	2.65E-14
Tmem254a	1033.34469641449	-0.717661232817649	0.0903560034547692	-7.94903347942571	1.88E-15	2.68E-14
Rnf213	2748.64165604596	-0.670167085836292	0.0849722124853749	-7.94859218945913	1.89E-15	2.68E-14
ENSMUSG00002076664	3029.02303628713	-0.701192957425516	0.0884273632055659	-7.9476857497552	1.90E-15	2.70E-14
Vps53	2950.04099333875	-0.489508743882748	0.0616754941300584	-7.94140374909209	2.00E-15	2.84E-14
Ecpas	10193.3086221603	0.442360526078783	0.055708999105979	7.938411471458	2.05E-15	2.91E-14
Tjp2	290.428782161132	-1.09946249804295	0.141149897055563	-7.93609888795591	2.09E-15	2.96E-14
Eif4ebp1	2531.14001266271	0.494077808045851	0.0622774406916153	7.93485515631057	2.11E-15	2.98E-14
Fkbp4	16788.9407741447	-0.380007368244934	0.047901501850956	-7.93408858128474	2.12E-15	3.00E-14
Cep162	737.267951921034	-0.666113132718409	0.0842235762252707	-7.93089768837174	2.18E-15	3.08E-14
Taf4	2640.28975296455	0.517661224257185	0.0652827398263844	7.93027501230883	2.19E-15	3.09E-14
Mrpl14	647.390882975569	-0.710936950201636	0.0895918217030436	-7.92999176230698	2.19E-15	3.09E-14
Ankrd50	1217.58876799959	0.630995641162977	0.0797476040587082	7.92721472849437	2.24E-15	3.16E-14
Cth	104.918525246472	-1.47273172433928	0.185950096310318	-7.92301792076633	2.32E-15	3.27E-14
Trim26	4003.47484306877	0.455931942822041	0.0575446494786957	7.92010739988925	2.37E-15	3.34E-14
Dnajc1	1349.80796344191	0.655030332078703	0.0828393134925841	7.91629048392053	2.45E-15	3.44E-14
Nusap1	985.605659390453	-1.5964973689641	0.213567459802855	-7.91632426154482	2.45E-15	3.44E-14
Mcl1	15095.8261482901	0.486202864809422	0.0614145890847519	7.91570652219757	2.46E-15	3.45E-14
Rps2-ps13	3605.94151826736	0.55568939174821	0.0701868306664371	7.91297265491761	2.51E-15	3.53E-14
Ddx19b	2681.35010302415	0.497726091090928	0.0629389798091107	7.91084884803775	2.56E-15	3.58E-14
Acss2	225.828177998271	-1.22457458040841	0.156220430080596	-7.91089389337275	2.56E-15	3.58E-14
Gpr174	1495.28743626627	-0.653883127542745	0.0829714520810741	-7.91030847920395	2.57E-15	3.59E-14
Mef2d	5771.03200094704	0.509184174952083	0.0643763012468071	7.90847723430637	2.61E-15	3.65E-14
Fam122b	679.450994197342	-0.734505012776774	0.0928499005083129	-7.90171640539697	2.75E-15	3.85E-14
Pak6	49.1775346984903	1.82283988909985	0.232682403345106	7.90146262163802	2.76E-15	3.85E-14
Kcnh4	369.10241848404	0.865422682508722	0.109817988833754	7.899744333577	2.79E-15	3.90E-14
Tubb4b-ps1	181.381395011635	-1.20041198616185	0.151720338672922	-7.89766071332554	2.84E-15	3.96E-14
Ash1l	3784.33263059098	0.710610626378554	0.089922485379396	7.89606008375922	2.88E-15	4.01E-14
Foxp1	10166.1555570296	-0.384944739082926	0.0487867690597259	-7.89026416536162	3.02E-15	4.20E-14
Eif4a2	25679.6422239994	0.577961266849327	0.0731785335032122	7.88961824375251	3.03E-15	4.22E-14
Epb41	4962.45943839226	-0.495807882907512	0.0628303631199719	-7.88955538702526	3.03E-15	4.22E-14
Inafm1	712.210629394782	0.794857265352558	0.100562607239842	7.87866732387207	3.31E-15	4.60E-14
Slc25a13	710.556865876588	-0.687342925512267	0.0877482765159603	-7.86698572931073	3.63E-15	5.04E-14
Vps37a	961.140663488934	0.667915359726663	0.0850283651881399	7.86627791450106	3.65E-15	5.07E-14
Srcap	8858.7197945556	0.501081821521399	0.0636643857575038	7.86314204863136	3.75E-15	5.19E-14
Yrdc	3805.39779276075	0.536247770252517	0.068116996184638	7.86289156767953	3.75E-15	5.20E-14
Csrp2	158.91823689406	-1.25971326071432	0.161211141865185	-7.8588212452009	3.88E-15	5.36E-14
Sdad1	10805.2383559028	0.406683392825207	0.0517633340753908	7.85599150412621	3.97E-15	5.48E-14
2810021J22Rik	296.969423062803	0.954430154134849	0.121430799387432	7.85294670180471	4.06E-15	5.61E-14
Cdca5	1599.81415566802	-1.6322458983139	0.217262615952353	-7.85258270682073	4.08E-15	5.62E-14
Gsdmd	868.977042580781	-0.645199795438803	0.0821438597632759	-7.85052335012604	4.14E-15	5.71E-14
Zfp397	962.197236290847	0.676794685320506	0.0865648658970308	7.84708384745611	4.26E-15	5.87E-14
Taok1	2729.57217289605	0.642277829420558	0.0818224708986046	7.84531426557464	4.32E-15	5.94E-14
Rhog	4132.19212162921	-0.481556976748797	0.0613656018584199	-7.84215625617364	4.43E-15	6.09E-14
Stard5	839.380881340383	-0.694338376466849	0.0884741636046474	-7.83904286773432	4.54E-15	6.24E-14
Wdfy4	23377.8567255318	-0.534103600125615	0.068109854095346	-7.83817176221885	4.57E-15	6.28E-14
Cdca3	686.815718724363	-1.60306656165465	0.22836792802855	-7.8363514392585	4.64E-15	6.36E-14
Ube2d3	21638.7843980005	0.400817166165932	0.0511442347304151	7.8339834254382	4.73E-15	6.47E-14
Emid1	139.219350786285	-1.30234802339421	0.16639496208482	-7.83398220307975	4.73E-15	6.47E-14
Tcf19	843.927300837825	-1.51815198514271	0.206715574743863	-7.83404907752112	4.72E-15	6.47E-14
Aftph	3627.78378815507	0.500048777343592	0.0638751399425435	7.83109695381434	4.84E-15	6.61E-14
Rin3	1302.50863101628	-0.633821532553168	0.0809310486624542	-7.83101199763101	4.84E-15	6.61E-14
Alkbh1	4831.30525693163	0.667660729038228	0.0853006531379741	7.82986425672301	4.88E-15	6.67E-14
Gpx4-ps2	481.951094901209	-0.794628868907716	0.101739586885212	-7.82148343382275	5.22E-15	7.12E-14
Heatr1	19431.9435961143	0.417674448282407	0.0534141217316315	7.81956899801271	5.30E-15	7.23E-14
Mthfd2	9076.52577155817	0.421686150419445	0.0539399883499842	7.81704062090574	5.41E-15	7.37E-14
Snx15	1340.57641565176	0.546971316543293	0.0699915090595686	7.81598008012932	5.45E-15	7.42E-14
Mroh1	1327.50188304959	-0.644718721274977	0.0823257867795617	-7.81161561744446	5.65E-15	7.68E-14
Grhpr	1050.7481557123	-0.634508959123276	0.0812996819433223	-7.81075033244474	5.68E-15	7.73E-14
Tmem87b	730.592578882294	0.838948200119692	0.107592890198447	7.80584258952435	5.91E-15	8.03E-14
Fxr2	4774.57128189747	0.513280034588185	0.0657609474743113	7.80563605348924	5.92E-15	8.03E-14
Mrm1	762.258858078094	0.789073331875533	0.100943307204761	7.80454301929956	5.97E-15	8.10E-14
Hadh	1126.51403158223	-0.613225305285649	0.0787428915313826	-7.80199411116774	6.09E-15	8.26E-14
Gtpbp4	15681.2811605569	0.444461783331382	0.0569853730934557	7.80024452252259	6.18E-15	8.36E-14
Cops2	8813.96571573279	-0.408626255326249	0.0523805292277375	-7.79806161463653	6.29E-15	8.50E-14
Ppp2cb	3423.67982703983	0.465166657421812	0.0596800238528642	7.79318311616443	6.53E-15	8.83E-14
Qtrt2	1707.2305244081	0.568982479455448	0.0732015011400408	7.7889388970071	6.76E-15	9.13E-14
Dnaaf2	995.275456558263	-0.658521220669818	0.0843058579749774	-7.78721195302371	6.85E-15	9.25E-14
Man2a2	2162.42513466154	-0.558097313033263	0.07190743382911	-7.78516379391864	6.96E-15	9.39E-14
Lancl1	1113.99271151693	0.577262874060681	0.0741771216227762	7.78241726163247	7.12E-15	9.59E-14
Rfk	2625.46212369705	0.57315022562227	0.0736575174643706	7.78050959857917	7.22E-15	9.73E-14
Men1	2759.89589359399	-0.468103370930219	0.0601908561080074	-7.77678204741802	7.44E-15	1.00E-13
D3Ertd751e	229.148422311063	-1.10219465597339	0.141628294819865	-7.77121187279222	7.77E-15	1.05E-13
Gtf2ird2	693.357148965195	0.741992833240064	0.0955021445870656	7.77066684136172	7.81E-15	1.05E-13
Shoc2	3226.58062156159	0.552563161826178	0.0712476646160537	7.76230417981189	8.34E-15	1.12E-13
Necap2	3392.69682680023	-0.485555356565287	0.0625624894234435	-7.7594057016045	8.53E-15	1.14E-13
Cdca7l	1810.86326914014	-0.543313336461238	0.0701090661933444	-7.75652781533989	8.73E-15	1.17E-13
Pycard	459.005033692431	-0.840219509788753	0.108560304224709	-7.75635991910723	8.74E-15	1.17E-13
Gmds	1250.69815564734	-0.623963451000208	0.0806134497604543	-7.75245335802416	9.01E-15	1.21E-13
Stx16	1582.55741602753	0.594132398037365	0.0766988598453613	7.74908679290926	9.26E-15	1.24E-13
Gys1	824.471090831817	-0.730132262668066	0.0944169236927841	-7.74463809738612	9.59E-15	1.28E-13
Rbbp6	15150.6120670306	0.467246105445625	0.0603407770860762	7.74229159343569	9.76E-15	1.30E-13
Atrx	9995.0745540616	-0.500516955359427	0.064638029824057	-7.74218417900379	9.77E-15	1.30E-13
Rac2	26312.0420997955	-0.379688279565196	0.0490521135140438	-7.73858911890028	1.01E-14	1.34E-13
Qk	6053.45865321928	0.529803897074921	0.0684788664522805	7.73778055225019	1.01E-14	1.35E-13
Npc2	2864.62832638944	-0.498121777064487	0.064373049131782	-7.7343751389174	1.04E-14	1.38E-13
Esco2	697.123942713225	-1.60078055474276	0.224356502371331	-7.7279899104919	1.09E-14	1.45E-13
Hacl1	209.610355261052	-1.06300252687621	0.137277215926471	-7.72388364103828	1.13E-14	1.50E-13
Enkd1	327.330681296203	-0.988270765152206	0.128497452116748	-7.72241654293505	1.14E-14	1.52E-13
Nrbp1	3243.38315132555	0.462175735210534	0.0599306093095677	7.72076857636654	1.16E-14	1.53E-13
Zfp868	1222.6178232434	0.582018577490978	0.0753204110462643	7.7184378277885	1.18E-14	1.56E-13
Tmem256	554.753532582818	-0.808789860553982	0.105010111245439	-7.71813137570766	1.18E-14	1.56E-13
Asb6	1811.72429324411	0.55465218862526	0.0719837401190303	7.71542971288601	1.21E-14	1.60E-13
Anxa4	491.362652330651	-0.843474101090231	0.109273541711918	-7.70900123730152	1.27E-14	1.68E-13
Pnp	1780.28635213851	-0.539230807603781	0.0700024481129309	-7.70264708171522	1.33E-14	1.76E-13
Cep152	1248.20632394895	-0.613247669171594	0.0796785038818446	-7.69785391650538	1.38E-14	1.83E-13
Zfp319	1126.88018816722	0.671628377322083	0.0872570123453068	7.69301624630719	1.44E-14	1.90E-13
Trappc1	647.382725695696	-0.705591710044671	0.0916968421067006	-7.69201212125386	1.45E-14	1.91E-13
Gm37305	178.356641928619	1.1063219462488	0.143569136772057	7.6916530990416	1.45E-14	1.91E-13
Gm20604	754.77502378276	-0.658593761627854	0.0856247372358487	-7.68644575530867	1.51E-14	1.99E-13
Pidd1	1024.89841881	-0.708489978235854	0.09242444345334	-7.68606009155777	1.52E-14	2.00E-13
Gas5	13348.0590682233	0.552592982633785	0.0720951563167549	7.68347467338256	1.55E-14	2.04E-13
Gm49336	5668.50220908705	0.47254967939659	0.0615894146257447	7.68200763835906	1.57E-14	2.06E-13
Sh3pxd2a	916.037617646826	-0.612464931348263	0.0796349466232675	-7.68209351974762	1.57E-14	2.06E-13
Arhgdia	34487.9666956518	-0.40197223826743	0.0523198056715535	-7.68148511878954	1.57E-14	2.06E-13
Anapc2	3524.69259946291	-0.445429868966416	0.0579957202684918	-7.67884893499309	1.61E-14	2.10E-13
2210016L21Rik	1185.59143402326	-0.613105294613349	0.0798313366732716	-7.6777915290261	1.62E-14	2.12E-13
Cbx2	169.694102694026	-1.232078023337	0.164843174147044	-7.67212789679663	1.69E-14	2.21E-13
Rybp	1383.60846903142	0.593904336107943	0.0774509513539533	7.67185526459088	1.70E-14	2.22E-13
Zfp507	2621.36111550603	0.552174911540507	0.0719969641594019	7.66998241229792	1.72E-14	2.25E-13
Galnt1	6848.02137898137	0.494831868796925	0.0645447148572841	7.66980866370537	1.72E-14	2.25E-13
Snx8	4076.42581212846	-0.474244729955014	0.0618542093595262	-7.66942762203768	1.73E-14	2.25E-13
Sox12	1269.04212767886	0.559645590437099	0.0731003259133918	7.66667171957061	1.77E-14	2.30E-13
Snap29	1815.15643301799	-0.586993382758583	0.0765805040038591	-7.66237685419155	1.83E-14	2.38E-13
Smurf1	735.80653894586	0.703709196719182	0.0918397503101204	7.66172989221894	1.83E-14	2.39E-13
Ing5	2553.25743146373	0.628911698047769	0.0820309562730293	7.66043204816547	1.85E-14	2.41E-13
Themis2	1706.50219241707	-0.553968378959307	0.0723504226864289	-7.65915248369077	1.87E-14	2.43E-13
E2f3	1519.5166087655	-0.568897028288412	0.0741225898175585	-7.65753916250435	1.90E-14	2.46E-13
Zfp385a	421.620762473373	-0.989344503736648	0.128712692471172	-7.65379828688862	1.95E-14	2.53E-13
Sec23ip	3408.67578848301	-0.449628611524642	0.0587660188529271	-7.65218728000318	1.98E-14	2.56E-13
Lmbr1l	1467.67814770395	0.742673552228027	0.0971671085355201	7.64475579083768	2.09E-14	2.71E-13
Aff3	3055.4109123768	-0.544005703689447	0.0710532340583433	-7.64439771199957	2.10E-14	2.72E-13
Nudt2	414.100984693395	-0.939847562264163	0.123371222738314	-7.64215127107698	2.14E-14	2.76E-13
Rap1b	16161.1561361484	0.422097370138233	0.0552580298673997	7.63681748519417	2.23E-14	2.88E-13
Pik3r2	749.467543771667	-0.846148682168834	0.11166283687162	-7.63550677625272	2.25E-14	2.91E-13
Rnpc3	860.235394052833	0.624641746201494	0.0817344689158762	7.63437591080281	2.27E-14	2.93E-13
Cdv3	17057.4201276522	0.461477494214143	0.0605266703910523	7.63090417448268	2.33E-14	3.01E-13
Zfp580	139.218232814025	1.22512739484332	0.160564145851563	7.63035621756342	2.34E-14	3.02E-13
Zzz3	6753.66637396383	0.434229119850276	0.0569142074354014	7.62828873889526	2.38E-14	3.06E-13
Myadm	185.153581938295	-1.08445768097961	0.142221322340722	-7.62777916740232	2.39E-14	3.07E-13
Tnfaip8l1	51.2237138213437	-1.72244683885349	0.23203261459256	-7.62535956773704	2.43E-14	3.13E-13
Mylip	464.846855506878	0.833861299770233	0.11041009501454	7.62286497148104	2.48E-14	3.19E-13
Arfgef1	10735.3960408613	0.498949283095634	0.0654721193895949	7.62240281374904	2.49E-14	3.20E-13
Hpcal1	138.150229005079	-1.2735137108937	0.16777208159358	-7.62204570961106	2.50E-14	3.20E-13
Igkj1	1065.21679173592	0.681562518438897	0.0896345883206797	7.61922840231518	2.55E-14	3.27E-13
Ccnb2	284.770653815616	-1.66606225271577	0.226541368423298	-7.60032348748203	2.95E-14	3.78E-13
Zfhx2	443.783396903722	0.819946617168493	0.107975413690939	7.59959922113312	2.97E-14	3.80E-13
Phc1	1432.00162907007	0.634996182307212	0.0837506896834215	7.59335424133122	3.12E-14	3.99E-13
B4galt5	2060.88506507906	-0.500139743228047	0.0658809352847886	-7.58983910947505	3.20E-14	4.09E-13
ENSMUSG00002075520	127.740602904407	-1.27091728272569	0.168860211140811	-7.58966600258695	3.21E-14	4.09E-13
Clspn	1912.63283724252	-1.52672384692074	0.23139357084822	-7.58969025710898	3.21E-14	4.09E-13
Pdp2	596.000787004287	-0.776384439322792	0.101950752902953	-7.58947672644029	3.21E-14	4.10E-13
Utp15	6840.71870705554	0.442738843143658	0.0583692162581445	7.58869888280051	3.23E-14	4.12E-13
Trim41	1961.66192529241	0.549360983824472	0.0724683031330112	7.58469337043367	3.33E-14	4.24E-13
Atp13a1	7849.4461401525	0.451074362910359	0.0595062975523831	7.58436245571426	3.34E-14	4.25E-13
Galnt10	1237.78330289877	-0.532232993072631	0.0702012102998515	-7.58154712818862	3.41E-14	4.34E-13
Nuf2	857.315424243226	-1.54374369606256	0.228876888377877	-7.58059925577603	3.44E-14	4.37E-13
Tnfaip8	2630.24835614897	-0.521795123967704	0.0689003479311256	-7.57890597483067	3.48E-14	4.43E-13
Hcls1	13711.9044291668	-0.452668563042775	0.0597396521201574	-7.57284446670451	3.65E-14	4.63E-13
Casc3	4249.2120355792	0.416541306408758	0.0550254802645239	7.57168139924301	3.68E-14	4.67E-13
Copz1	6091.47223600275	-0.414621791835529	0.0547952522200775	-7.56738061432171	3.81E-14	4.82E-13
Ggct	567.64470632199	-0.731823479075057	0.0967326730029564	-7.56733146172951	3.81E-14	4.82E-13
Otulin	10228.6785829682	0.375508532429823	0.0496702180155664	7.56108672633903	4.00E-14	5.06E-13
Pclaf	4784.09381100714	-1.51670885146188	0.233036848926867	-7.55740899925662	4.11E-14	5.20E-13
Mrpl45	2835.68401853208	-0.458837196620454	0.0607158216547629	-7.55644028025826	4.14E-14	5.23E-13
Coro1c	6443.58718737126	-0.465811273629034	0.0617150848205253	-7.55638326238695	4.14E-14	5.23E-13
Hck	170.221509926261	-1.29509212353178	0.168662175401147	-7.55645141833127	4.14E-14	5.23E-13
Polr2e	5626.07498830858	-0.430888394407354	0.0570745276343731	-7.54871223929574	4.40E-14	5.54E-13
Slc3a2	15059.3486523874	0.521711266576889	0.0690311945164407	7.54613962118678	4.48E-14	5.65E-13
Tysnd1	1693.82010203585	-0.506598429388374	0.0671670293742226	-7.54259902215593	4.61E-14	5.80E-13
Evi2b	1032.08305567272	-0.631916036989122	0.0835950645900063	-7.54006760125047	4.70E-14	5.91E-13
Dvl1	3120.35757218398	0.608688189721254	0.0808073468916204	7.53937575216427	4.72E-14	5.94E-13
Ttyh3	9610.35142786852	-0.446745342221512	0.0592890689766329	-7.53485672524648	4.89E-14	6.14E-13
Slc14a1	715.318613545901	-0.684540271165303	0.0909906190029942	-7.53492043634426	4.89E-14	6.14E-13
Dctn5	1953.60347556493	-0.503044160365728	0.0668105265873082	-7.53389760087813	4.92E-14	6.18E-13
Tada2b	1439.72427195507	0.554138902158348	0.0735807544397208	7.53076191366521	5.04E-14	6.32E-13
Gcdh	946.963258149523	-0.651982720674291	0.0867678842140596	-7.52777451350302	5.16E-14	6.46E-13
Kbtbd6	67.2754380058867	-1.60384365551664	0.208080593024921	-7.52589256338651	5.24E-14	6.55E-13
Mrps34	2323.9933259055	-0.452579454074257	0.0601387066652142	-7.52450399761171	5.29E-14	6.61E-13
Prkaca	1788.52276094267	-0.540898609775724	0.0719420329449096	-7.52449100517677	5.29E-14	6.61E-13
H2ac15	30.5408128588568	-2.122513635524	0.235517904282152	-7.52441358870445	5.30E-14	6.61E-13
Cmc2	275.904719484978	-0.967486474251095	0.128582062739815	-7.52207787670448	5.39E-14	6.73E-13
Pcnt	3151.87372067277	-0.5382998761272	0.071525659086673	-7.52074709628123	5.45E-14	6.79E-13
Ogdh	11968.7682400521	-0.445732012666557	0.0593345253365595	-7.5198877420723	5.48E-14	6.83E-13
Zfp619	277.843969747488	0.977482116007101	0.129411054067541	7.5149891334487	5.69E-14	7.09E-13
Slc7a3	496.213701663263	0.813783352824335	0.108094093417518	7.51197908139444	5.82E-14	7.25E-13
Acads	1033.1275208094	-0.611652769965172	0.0814593493961106	-7.51139869558248	5.85E-14	7.27E-13
Vps54	1775.97086945852	0.561820658004082	0.07480067464998	7.51019854306626	5.90E-14	7.33E-13
Rps3	77922.20123239	0.354848568275653	0.0472537105956477	7.50984566121277	5.92E-14	7.35E-13
Tapbpl	3873.61143302015	0.429085576089698	0.0571228938297747	7.5084804756177	5.98E-14	7.42E-13
Kdm6b	6935.27528270972	1.10400159386614	0.146921117298134	7.50830995588699	5.99E-14	7.43E-13
Ccne2	603.448136097263	-0.802716444360151	0.106407554008772	-7.50672716696553	6.06E-14	7.51E-13
Hexa	1188.13817130198	-0.598276597978882	0.07974495216341	-7.50432723382477	6.17E-14	7.64E-13
Ap1s3	1313.60383883596	-0.612299217140101	0.0816212268429663	-7.50412298091884	6.18E-14	7.65E-13
Depdc1b	50.4308625148637	-1.71195527504028	0.224157913926021	-7.4978052991765	6.49E-14	8.02E-13
Cacybp	9465.08893158855	-0.420263387134916	0.0560605195449719	-7.49490083887976	6.63E-14	8.20E-13
Vezf1	2839.69350786767	0.477862936262713	0.0637760387788925	7.49408781183038	6.68E-14	8.24E-13
Card6	1606.93646669426	0.605464053785451	0.0808672000607759	7.49368519493751	6.70E-14	8.25E-13
Ldha	37201.1089300577	-0.38355143541104	0.0511968629591071	-7.49374998113959	6.69E-14	8.25E-13
Traf6	6176.53713021285	0.421385998738089	0.0562493948755573	7.49053566740544	6.86E-14	8.45E-13
Fam78a	505.489358736502	-0.836970828252784	0.111740178268189	-7.4900132762135	6.89E-14	8.48E-13
Lsm14a	9768.63914385395	0.440613778841349	0.0588489902015609	7.48904362889968	6.94E-14	8.53E-13
Arv1	399.862498146126	0.794764607976387	0.106265781025288	7.48631455728512	7.08E-14	8.71E-13
Maf1	2783.35733009598	0.462322780501798	0.0618760113822656	7.48469490980272	7.17E-14	8.81E-13
H2ac11	84.2688692697778	-1.48888451578633	0.228213777110265	-7.48351620227059	7.24E-14	8.88E-13
Selenos	3236.54873572118	0.449724168961355	0.0600521366138047	7.48242264345194	7.30E-14	8.95E-13
Nfix	758.351006253941	0.622426547111275	0.083244810422754	7.47605279028471	7.66E-14	9.39E-13
Pigm	1969.29062545462	0.515431239719871	0.0691254647827228	7.47026680502336	8.00E-14	9.80E-13
Map2k6	315.004550252574	-0.938359040301036	0.125485909322495	-7.46978381030724	8.03E-14	9.83E-13
Taf6l	1302.72384670345	-0.55850415335086	0.0748183368827584	-7.46705270524897	8.20E-14	1.00E-12
Coq2	1920.56980965051	0.513800768591092	0.0687301637646134	7.46656377042358	8.23E-14	1.01E-12
Polr3k	1633.65904734698	-0.496249692279559	0.0664803351400913	-7.46665491433574	8.23E-14	1.01E-12
Inafm2	578.881788508882	0.707463843101706	0.0949475738100133	7.462196065229	8.51E-14	1.04E-12
2310039H08Rik	513.270812168841	0.800133103083256	0.106762201782256	7.46005070768571	8.65E-14	1.05E-12
Rack1	83022.4387188513	0.341587742479268	0.0457921283986143	7.45990355641014	8.66E-14	1.06E-12
Tes	6833.29730831761	0.434912777487617	0.0582532095219755	7.45566488956566	8.94E-14	1.09E-12
Zfp91	13652.0762105864	0.400529066852303	0.0537297967451729	7.45537816043517	8.96E-14	1.09E-12
Trim30a	1101.9594759305	-0.574106562244875	0.0769916319532231	-7.45521319952408	8.97E-14	1.09E-12
Acat1	3114.5768893517	-0.434217854745517	0.0582853361503666	-7.45305248033107	9.12E-14	1.11E-12
Cdc20	1266.65389348697	-0.78613704435708	0.104003932923514	-7.45278518515224	9.14E-14	1.11E-12
Krba1	702.631091110526	0.649036829806528	0.0870214281372704	7.45214582698152	9.18E-14	1.11E-12
Mdm1	490.077961721334	-0.731400446485724	0.0982322518947028	-7.4512578812463	9.25E-14	1.12E-12
Rexo4	3596.725621336	-0.493220397964347	0.0661857949895465	-7.45061156238778	9.29E-14	1.13E-12
Pagr1a	873.07323634504	-0.722891122793209	0.0971795523915248	-7.44987104072092	9.34E-14	1.13E-12
Atxn1l	1486.36638372747	0.651116618657128	0.0875690917194463	7.44873604875267	9.42E-14	1.14E-12
Rap1gap2	121.472542148746	-1.25900257721703	0.170478497644738	-7.44592553629546	9.63E-14	1.16E-12
Zfp207	8182.16940448361	-0.388235332399997	0.0521419517545914	-7.44469325846113	9.72E-14	1.17E-12
Peg10	43.2782050375549	1.70161014939897	0.223831253326342	7.44147175096041	9.96E-14	1.20E-12
Mtf2	2370.9137519482	-0.491895429232156	0.0660771716422521	-7.44139421156639	9.96E-14	1.20E-12
Gm30211	493.146766569714	-0.830241436547582	0.111604149173897	-7.44029360356994	1.00E-13	1.21E-12
Ift140	4737.80989162386	-0.49062184408146	0.0658484049043082	-7.43821443304436	1.02E-13	1.23E-12
Isoc1	2328.81440962849	-0.50383865014706	0.0677808266570243	-7.43529924891966	1.04E-13	1.26E-12
Gnl2	7061.41837914313	0.389800385927075	0.052443682203994	7.43324893827622	1.06E-13	1.28E-12
Lipg	625.370469236978	-0.955217349864505	0.127656936718018	-7.4312337605795	1.08E-13	1.29E-12
Tgoln1	6003.8727543505	0.421002896048673	0.0566584816153355	7.4288632151092	1.10E-13	1.32E-12
Eif2b1	3311.58046384907	-0.461413217769143	0.0621315199487381	-7.4286757967723	1.10E-13	1.32E-12
Cby1	353.661578398304	-0.904205402689142	0.122182077178366	-7.42841500662158	1.10E-13	1.32E-12
Alpl	4703.40402427004	0.423599292334834	0.0570559307740371	7.4244797725812	1.13E-13	1.36E-12
Plaat3	275.231627770434	-1.00824277492431	0.135724960212818	-7.4239322556374	1.14E-13	1.36E-12
Sec14l1	880.110699547676	-0.585486640706384	0.0788689811501805	-7.42253906298971	1.15E-13	1.38E-12
Gm8355	249.860672775725	-1.00657491910058	0.135361849091366	-7.42112222959141	1.16E-13	1.39E-12
Braf	2455.17079000203	0.548755805489013	0.0739656337708062	7.42091191026202	1.16E-13	1.39E-12
Ceacam1	92.746924058604	-1.36838938261675	0.18394567920425	-7.41924542102001	1.18E-13	1.41E-12
Was	5988.29226395497	-0.435755421656394	0.0587384732074909	-7.41837172218556	1.19E-13	1.42E-12
Map3k5	2039.28288048514	0.558035346950727	0.0753263413419837	7.41686645529801	1.20E-13	1.43E-12
Zbtb7a	4105.92411013152	0.459560534411618	0.0619362270790638	7.41569543832268	1.21E-13	1.44E-12
Itpkc	826.282210351664	0.5995780615865	0.0809352489959546	7.41187061599863	1.25E-13	1.48E-12
Phf20l1	2998.12294905114	0.481972539578702	0.0650854277062043	7.40565319554256	1.31E-13	1.55E-12
Trim44	6712.88610588765	0.423148570724304	0.0571950159646374	7.398943313595	1.37E-13	1.63E-12
Gramd1a	2954.57476093148	0.485289982465451	0.0655915483719005	7.3984124173577	1.38E-13	1.64E-12
Il12rb1	161.590589893403	-1.14287180952753	0.157385740402864	-7.39828591605478	1.38E-13	1.64E-12
Tmem214	3349.88607971598	0.415473103034672	0.0561943110631362	7.39493182893392	1.41E-13	1.68E-12
Ercc6	1934.14866920415	0.505062632363102	0.068316869040618	7.39039556096954	1.46E-13	1.74E-12
Smarcd1	4836.68592435765	0.39891568323953	0.0539973962436749	7.38954113186411	1.47E-13	1.75E-12
Rrm2	3550.86716124165	-1.45162869325113	0.232217225224814	-7.38851408237771	1.48E-13	1.76E-12
Btaf1	7078.76454325182	0.486161330948194	0.0658212969213313	7.38632078309249	1.51E-13	1.79E-12
Slc25a4	6664.58087591784	-0.400998909769382	0.0543149067087577	-7.38598426489417	1.51E-13	1.79E-12
Ly6e	29633.2263031589	-0.39387533932507	0.0533294565718327	-7.3851871140838	1.52E-13	1.80E-12
H2-D1	39063.0705587357	0.38402112692459	0.0520390917071632	7.38455993134997	1.53E-13	1.81E-12
Trnt1	10950.7882618347	-0.398579270839503	0.0539797383970676	-7.37755324435115	1.61E-13	1.90E-12
Phf5a	3694.87076630369	-0.472580320718931	0.0640659585613185	-7.37672147221603	1.62E-13	1.91E-12
Rxra	498.542214972846	-0.732280507263022	0.0997005428250646	-7.37655837870659	1.62E-13	1.92E-12
Nucb2	516.82003214831	-0.717853793668228	0.0974196794048887	-7.37310479330965	1.67E-13	1.96E-12
Pdf	1117.76377097771	-0.577084871074565	0.078277368333338	-7.37295371767146	1.67E-13	1.97E-12
Zdhhc21	1838.96449129141	0.525091853582456	0.0712114938785268	7.37270913553881	1.67E-13	1.97E-12
Snd1	19924.3056750768	-0.377012666932196	0.0511427649093953	-7.37133938568703	1.69E-13	1.99E-12
Nxn	598.140000245008	-0.718030908894259	0.0979065341348861	-7.36639972592604	1.75E-13	2.06E-12
Il4i1	22236.0431622856	-0.429918828070406	0.0582912571016908	-7.36376930038996	1.79E-13	2.10E-12
Rffl	747.321962297675	0.744869803695973	0.10133165393341	7.35808476443572	1.87E-13	2.19E-12
Unc119	1123.25126871621	-0.758393609185661	0.102525066527648	-7.35737889527217	1.88E-13	2.20E-12
Fam160b1	1378.69540256233	0.643412949222833	0.0877013867156727	7.354570236829	1.92E-13	2.25E-12
Nudt14	172.927140936261	-1.13192609370588	0.153660079086979	-7.35011221947311	1.98E-13	2.32E-12
Zfp317	1127.35424843339	0.557179721251799	0.0758296916085517	7.34955189507933	1.99E-13	2.33E-12
Qars	6552.52692121324	-0.385512209350066	0.0524555461104213	-7.34842765089279	2.01E-13	2.35E-12
Gm28047	441.437830435255	0.821266729645095	0.111630264218591	7.34708614152628	2.03E-13	2.37E-12
Kif11	2094.65733387273	-1.45578682681809	0.229212139908841	-7.34597014711034	2.04E-13	2.39E-12
Pold1	8782.92069897099	-0.417304390531738	0.0568608409220887	-7.34309977829041	2.09E-13	2.44E-12
Nt5c	1897.79475901245	-0.497593929393836	0.0677547920459378	-7.34170348231635	2.11E-13	2.46E-12
Gm42742	887.364836905328	-0.706104351883054	0.0963148073746736	-7.34100551513625	2.12E-13	2.47E-12
Rbms2	1253.0848223713	0.574881357168588	0.078306819109726	7.33865318579346	2.16E-13	2.51E-12
Gm53012	2298.57848251886	0.507872668609625	0.0693320051647912	7.33462675179868	2.22E-13	2.59E-12
Inpp5d	13442.9378514103	-0.394606476186769	0.0538333217921518	-7.33283426888129	2.25E-13	2.62E-12
Cdk2	4062.75543305084	-0.435982129892255	0.0595733839598848	-7.33046118516512	2.29E-13	2.67E-12
Trip6	498.797697645845	0.768166708781408	0.104955444142652	7.32855680666012	2.33E-13	2.70E-12
Psmd7	8570.45443063281	-0.377121194014926	0.0514710016210804	-7.32689834796937	2.36E-13	2.73E-12
Hnrnpdl	28629.983295893	0.377262609609538	0.0514919230249527	7.32492750985173	2.39E-13	2.77E-12
Fancl	812.731179915987	-0.636748983430462	0.0870485448763372	-7.32471933690819	2.39E-13	2.78E-12
Oga	7840.407659244	0.411052905427388	0.0561348425321605	7.32420167765295	2.40E-13	2.78E-12
Olfr56	91.389472746058	-1.37464595624955	0.187455140486182	-7.32388086529969	2.41E-13	2.79E-12
Eif4b	32181.3203911845	-0.373226593203209	0.0509661104041412	-7.323160369618	2.42E-13	2.80E-12
Hes6	710.566412564693	-0.69687381490388	0.0952291574193533	-7.31838594487513	2.51E-13	2.90E-12
Timm10b	888.172755575026	-0.596850383715637	0.0815417949353216	-7.31817098545928	2.51E-13	2.90E-12
Dmxl1	3683.60286863013	0.58439830800462	0.0798380184520668	7.31192136479002	2.63E-13	3.04E-12
Igtp	366.486410722712	-0.791330228474794	0.108302643986105	-7.31170004686871	2.64E-13	3.04E-12
Nup93	6318.31221655332	-0.389972714226992	0.0533674877450195	-7.30776866627655	2.72E-13	3.13E-12
Fkbp3	4225.91784092933	-0.408531847269543	0.0559201971999256	-7.30638093279663	2.74E-13	3.16E-12
Ncoa7	966.967339958407	-0.650295480298903	0.0886446903440333	-7.30641789244662	2.74E-13	3.16E-12
Pop1	2647.04352014749	-0.462010821166234	0.0632822058787473	-7.30628478127365	2.75E-13	3.16E-12
Rbm17	10997.8961271322	0.427624656748331	0.0585127206855999	7.30445652093457	2.78E-13	3.20E-12
Capza1	5587.34009704169	-0.45323024241078	0.0620924199527879	-7.30419902508167	2.79E-13	3.21E-12
Sdc4	4254.13318749359	-0.560551462526946	0.0768148147094127	-7.30324178867704	2.81E-13	3.23E-12
Nprl3	1037.45994030053	0.582146242829505	0.07969893950516	7.30284373704088	2.82E-13	3.23E-12
Arl6ip5	2445.18535598924	-0.495761829414891	0.0679866093003168	-7.29540781340128	2.98E-13	3.42E-12
Prpf8	47253.7086367606	0.398102453925631	0.0545758847554485	7.29395974771562	3.01E-13	3.45E-12
Dock8	8226.98716735881	-0.387889326987586	0.0532782164200077	-7.28893718908326	3.12E-13	3.58E-12
Fbrs	6637.12656344496	0.432812338604691	0.0594196054657147	7.2853420613506	3.21E-13	3.67E-12
Gm48226	349.86999117558	0.824342736535958	0.113345987451152	7.28505289084381	3.22E-13	3.68E-12
Zfp276	980.564878910179	0.635980647013957	0.0873466212816889	7.28503739623888	3.22E-13	3.68E-12
4933434E20Rik	2600.61170475999	0.474657940508999	0.0652288814364382	7.28317502096332	3.26E-13	3.73E-12
Selplg	379.85080285951	-0.90946363545046	0.12495841899982	-7.28167987471983	3.30E-13	3.76E-12
Ndor1	2492.55710437919	0.525496843421621	0.0723849031907215	7.28031688881308	3.33E-13	3.80E-12
Sh3bgrl	3024.9722995121	-0.512827773169524	0.0704166568663955	-7.2769413341027	3.41E-13	3.89E-12
Edc3	1268.31060345688	-0.574540072425699	0.0788916056332138	-7.27672033384186	3.42E-13	3.90E-12
B4galt3	1322.33544187919	0.624270971972453	0.0857739835171389	7.27521941474563	3.46E-13	3.94E-12
Bcl3	1113.18943224741	0.562062696664991	0.0774264362640545	7.26894695498574	3.62E-13	4.12E-12
Nol10	4495.7889237188	0.432059478080115	0.0595093659085482	7.26602671311241	3.70E-13	4.21E-12
Lrrc47	6309.39404682805	0.39864772832051	0.0548632950050092	7.26249539080888	3.80E-13	4.32E-12
Galk2	3393.05019089381	-0.585476595523961	0.0810544209133793	-7.26000260135686	3.87E-13	4.40E-12
Pdxk	1733.18919468175	-0.624078241915737	0.0859503293569564	-7.25809066562595	3.93E-13	4.46E-12
Cpt2	342.146351655809	-0.864949199784093	0.119583470277957	-7.2579505663452	3.93E-13	4.46E-12
Atrn	1204.35036883192	0.529445461152699	0.0729224423180969	7.25557550705509	4.00E-13	4.53E-12
Slc43a3	3930.36004022445	-0.388614788919146	0.0535817680102398	-7.25417978206925	4.04E-13	4.58E-12
Lpar2	811.312254434453	-0.85360422370857	0.117598741778952	-7.25377583977891	4.05E-13	4.59E-12
Mrpl10	2028.40483798593	-0.461749905891275	0.0636985276715408	-7.25004224048346	4.17E-13	4.71E-12
Srebf2	26022.2681653549	-0.359473117092031	0.0496004598959798	-7.24626155059287	4.28E-13	4.84E-12
Cbx3	2542.31935694957	-0.534593841725165	0.073818009566486	-7.24597888761444	4.29E-13	4.85E-12
Tfap4	2088.01230841764	0.561999411408332	0.0775563653480086	7.24530741557206	4.31E-13	4.87E-12
Rps6ka4	1890.57480509313	-0.469102033925722	0.0647393036608295	-7.24384637317491	4.36E-13	4.92E-12
Snhg16	2673.8158285609	0.559778574915917	0.0773871802572384	7.24308592289162	4.39E-13	4.95E-12
1700030K09Rik	665.341710259756	-0.693084208646494	0.0957525964408168	-7.23525751683818	4.65E-13	5.24E-12
Mrpl15	3518.60810429028	-0.432702495361676	0.0598033244891507	-7.23387148635883	4.69E-13	5.29E-12
Sema4d	3260.84765848334	-0.434310507492206	0.0600553386470955	-7.23312349406449	4.72E-13	5.31E-12
Gm45051	71.2313929712306	1.42978980215256	0.195395357267931	7.23300072502324	4.72E-13	5.31E-12
Slc19a2	1069.93659233137	0.693022953317483	0.0963372435934223	7.2308375930675	4.80E-13	5.39E-12
Dpy30	1721.60890274282	-0.495903078277153	0.0685642960416438	-7.23087525310138	4.80E-13	5.39E-12
Atp11b	3497.18962591215	0.450282578950506	0.0622975632830129	7.23000138885217	4.83E-13	5.42E-12
Nopchap1	4210.20632684382	-0.42667539621341	0.0590572157103572	-7.22809518555158	4.90E-13	5.49E-12
Crtap	516.711429674142	0.692200814798013	0.0957588994694631	7.22767879072058	4.91E-13	5.51E-12
Ncf1	9943.40328697173	-0.399442614259878	0.0553299887863513	-7.22532654035306	5.00E-13	5.60E-12
Stap1	4135.17593459147	0.411008685351999	0.0568664268557024	7.22463040703176	5.02E-13	5.63E-12
Armt1	789.083858795542	-0.59169010248121	0.0819626279972618	-7.22404222190055	5.05E-13	5.65E-12
Rhoq	364.964436763246	-0.801549294215462	0.111022585195692	-7.220545170971	5.18E-13	5.79E-12
Nup133	4704.71124055048	-0.418306535148015	0.0580107117460401	-7.2129934458808	5.47E-13	6.12E-12
Rnf157	2491.82953820603	0.505609417868838	0.0701660033479142	7.21007744338071	5.59E-13	6.24E-12
Tm6sf1	123.945817103494	-1.18850192491595	0.165731899533721	-7.20928307161456	5.62E-13	6.28E-12
Golph3	4895.61698426236	0.458738552990613	0.0636915829807841	7.20499946148913	5.80E-13	6.47E-12
Fnbp1l	186.145631045623	1.05593440711698	0.145754022520489	7.20420036123269	5.84E-13	6.51E-12
Map4k5	1495.09007552888	0.492061770800883	0.0683213635712405	7.20212176414578	5.93E-13	6.60E-12
Ddx56	6340.18475381474	-0.379941241079449	0.0527621082276515	-7.20104982111205	5.98E-13	6.65E-12
Ly6a	589.982323525535	-1.53298073504194	0.213746242215846	-7.19937351325879	6.05E-13	6.73E-12
Krcc1	1847.66637155911	0.582425474760549	0.0808892446652264	7.19843515584542	6.09E-13	6.77E-12
Ccdc47	3949.23229669368	0.479881573391967	0.0667712794284269	7.19685595405366	6.16E-13	6.84E-12
Gga1	3622.59693163777	0.390851370169857	0.0543165388058436	7.19554098245155	6.22E-13	6.91E-12
Nkapd1	2650.04097661012	0.443251453392541	0.0616531303233635	7.1892449881532	6.52E-13	7.23E-12
Taf5l	4951.34185580093	0.41380877717875	0.0576476684809945	7.17920115015498	7.01E-13	7.77E-12
Pgap6	671.760951899103	0.621914282746909	0.0868015106065897	7.176831092952	7.13E-13	7.90E-12
Tfdp1	8418.61514233653	-0.432672735957639	0.0603553164565493	-7.17338575116081	7.32E-13	8.10E-12
Cryl1	273.358637413574	-0.956834889073799	0.13229280385358	-7.17286169760793	7.34E-13	8.13E-12
Ccdc82	838.241418571792	-0.635268674255901	0.0886506676746592	-7.17161312178819	7.41E-13	8.20E-12
Fam32a	2540.2985040241	-0.431323259357806	0.060165072272708	-7.16980155586999	7.51E-13	8.30E-12
Ska2	490.319174634359	-0.83338420599938	0.116405394201439	-7.16477178406541	7.79E-13	8.61E-12
Nde1	2101.05295311432	-0.475796477442607	0.0664927433276638	-7.16272188731384	7.91E-13	8.73E-12
Pogz	3032.24971330876	0.430211520831983	0.0600807737065211	7.16262829682806	7.91E-13	8.73E-12
Sarnp	2061.77637260746	-0.46634514249795	0.0651147042559669	-7.1609455201055	8.01E-13	8.83E-12
Gm44505	6303.18215256966	0.412533273737937	0.0576254908566875	7.1601987814266	8.06E-13	8.87E-12
Ywhah	4666.02555351498	-0.450127025998224	0.0629201926104414	-7.15150314250039	8.58E-13	9.45E-12
Hfe	71.3303306512987	-1.42776753447955	0.197896687074778	-7.15062161590041	8.64E-13	9.50E-12
Fh1	5380.96355696163	-0.403188866191702	0.0564384982557467	-7.14917373959917	8.73E-13	9.60E-12
Akip1	627.917026949741	-0.67541188850191	0.0947118738717256	-7.14848088938671	8.77E-13	9.64E-12
Ttll12	2561.99337788971	-0.458650960686938	0.0642514899869165	-7.14678322214556	8.88E-13	9.75E-12
Xpot	8676.55296598253	0.418043001546843	0.0584853409765956	7.14629422515637	8.92E-13	9.78E-12
Apba3	1628.77739673509	0.492333004402442	0.0690014263712281	7.14599787240216	8.93E-13	9.80E-12
Hic1	488.974832704129	0.827215598884764	0.11490771119506	7.14325375173198	9.11E-13	9.99E-12
Chd1	8190.98036727599	0.456760069414431	0.0640542537977072	7.13885401302008	9.41E-13	1.03E-11
Map2k3	2226.14231343906	-0.51382800033184	0.0720254652423816	-7.13528687810156	9.66E-13	1.06E-11
Fem1b	3897.20266233742	0.417594158099253	0.0585239699116389	7.13512279019058	9.67E-13	1.06E-11
H2-Oa	1382.69346666569	-0.531969141502697	0.0746097559386211	-7.13362625405847	9.78E-13	1.07E-11
H2-T22	1043.83502382246	-0.584600976974807	0.0819496459759181	-7.13305277549306	9.82E-13	1.07E-11
Kcnb1	639.502629353385	0.644152240692054	0.0904915166132013	7.1307421205704	9.98E-13	1.09E-11
Ep300	5399.71120623496	0.534536521919761	0.074799826119892	7.12898714498466	1.01E-12	1.10E-11
Cfl2	524.535415468672	0.814229523680499	0.114685109079059	7.12749229863344	1.02E-12	1.11E-11
Trim12c	599.918374482429	-0.729151175239678	0.102443435302343	-7.12655678636182	1.03E-12	1.12E-11
Hmgb2	6159.40508034077	-0.576123471151127	0.0802353346966001	-7.12465660666041	1.04E-12	1.14E-11
Socs4	2281.94286736198	0.489627974894969	0.0687573463936912	7.12137977085873	1.07E-12	1.16E-11
Arhgap10	317.548229717765	-0.865333963949326	0.121938061237547	-7.12025229042233	1.08E-12	1.17E-11
Mosmo	574.220856065509	0.6860546860396	0.0964151625650373	7.11892770861955	1.09E-12	1.18E-11
Cinp	2420.49138924227	-0.453465280684147	0.0636963630526463	-7.11887256548367	1.09E-12	1.18E-11
Phip	12359.1722814759	0.473143899342007	0.0664511169603645	7.11806464002839	1.09E-12	1.19E-11
Paqr4	68.2581939643694	-1.48415372080253	0.21071314637353	-7.11802135405183	1.09E-12	1.19E-11
Trmt10c	1892.09338378625	0.579345292591922	0.0814251754432087	7.1168576413843	1.10E-12	1.20E-11
Pcif1	3650.0807989923	0.44266072448231	0.062322868871888	7.10899082066449	1.17E-12	1.27E-11
Rab24	705.878045894583	-0.615296273213365	0.0865585439033893	-7.10396412868908	1.21E-12	1.31E-11
Ap1g2	3223.00566011852	-0.438352024019523	0.0616984417907789	-7.10191585468072	1.23E-12	1.33E-11
Tmem201	1762.74244191828	0.486414639963006	0.0685232573909885	7.10161926412905	1.23E-12	1.33E-11
Prdx1	18212.6538711334	-0.353493974708207	0.0497895066368216	-7.10005417940761	1.25E-12	1.35E-11
Ddx27	13061.1996067292	0.352152316640546	0.049606698413721	7.09852849004269	1.26E-12	1.36E-11
Prdm5	50.7272185494958	1.5564409961067	0.217683597802661	7.09549283246733	1.29E-12	1.39E-11
Spata13	528.763602651092	-0.69828774330564	0.0984987853469049	-7.09358332288833	1.31E-12	1.41E-11
Dqx1	272.302174620625	0.986528997008762	0.137999842240595	7.09313287444087	1.31E-12	1.41E-11
Zranb1	2055.67990150556	0.53279707200713	0.0750847070235291	7.09249229613592	1.32E-12	1.42E-11
Ighv5-17	184.181070149852	-1.00879847911193	0.142111007003896	-7.09204660715901	1.32E-12	1.42E-11
Mrpl40	1717.25841624641	-0.513006892144184	0.0723778733063266	-7.09078542626341	1.33E-12	1.44E-11
Cse1l	11412.8527557364	-0.402780021501494	0.0568145049668244	-7.08866744536849	1.35E-12	1.46E-11
Plbd2	2914.48843432362	0.41335400200075	0.05838911026427	7.08540411185183	1.39E-12	1.49E-11
Gm13456	20575.727857555	0.361983376409439	0.0511007755623003	7.08380559289498	1.40E-12	1.51E-11
Eif4enif1	9403.20101774934	0.366903805209302	0.0518164792785935	7.08263771298915	1.41E-12	1.52E-11
Atp10a	371.729452914249	-0.812688474929486	0.115709224795224	-7.08145507684507	1.43E-12	1.53E-11
Aunip	213.063052860321	-1.46721280151569	0.232342365832349	-7.08103790229087	1.43E-12	1.53E-11
Dcaf10	1559.50688924906	0.565333421836664	0.0798356216495428	7.07912650461294	1.45E-12	1.55E-11
Ttc39b	1377.55380443526	0.588715370392773	0.0830702753637883	7.07871759738976	1.45E-12	1.56E-11
Tomm20	6504.45905444165	0.38635061188261	0.0545623285249298	7.07792866906103	1.46E-12	1.57E-11
Birc5	791.9579499895	-1.38639938465823	0.235467156042982	-7.07636856776549	1.48E-12	1.58E-11
Pex5	1844.01942912319	0.454241508470062	0.0642225618713116	7.07392497270037	1.51E-12	1.61E-11
Zfp384	3636.10021083276	0.406779219932037	0.0574967146888219	7.07216753607158	1.53E-12	1.63E-11
Zxdc	948.982504524819	0.587851086255277	0.083327123046008	7.06950001915144	1.55E-12	1.66E-11
Parp1	24000.3476690201	-0.373737020161995	0.0529009090116657	-7.06768633189415	1.58E-12	1.68E-11
Syvn1	6822.52793676007	-0.400428146988006	0.0566703948133621	-7.06330375087337	1.63E-12	1.73E-11
8030462N17Rik	1841.3418035793	0.494574143055465	0.0699712922675501	7.06273848555225	1.63E-12	1.74E-11
Smim13	784.138452605971	0.617935202633065	0.0875597011823668	7.05640976757852	1.71E-12	1.82E-11
Sec24d	105.880044317397	-1.25913345017834	0.179318735489013	-7.05345816713516	1.75E-12	1.86E-11
Ngly1	1090.55488755676	0.58940324701193	0.083591360616353	7.05096806480452	1.78E-12	1.89E-11
Mettl3	1739.52402372675	0.472262173950288	0.067032153819153	7.0484558502847	1.81E-12	1.92E-11
Blzf1	1185.36375573558	0.522811888443619	0.0741944961803133	7.04768702048565	1.82E-12	1.93E-11
Sulf2	101.698125927349	1.26202899448242	0.178403324289844	7.04732959364445	1.82E-12	1.94E-11
2700049A03Rik	505.766893525136	-0.734778892321682	0.10507638079612	-7.04671924343263	1.83E-12	1.94E-11
Togaram1	2408.86318014439	0.468344345824136	0.0664845529084492	7.04525701698934	1.85E-12	1.96E-11
Ifi27l2a	140.772254873777	-1.25279067022662	0.174531197670457	-7.0428477449242	1.88E-12	2.00E-11
Necap1	1570.19750283044	0.684200641988757	0.0974095607136262	7.04119547993447	1.91E-12	2.02E-11
Rnf227	147.03860595832	-1.09688683808255	0.155751064000144	-7.04089360918709	1.91E-12	2.02E-11
Arhgap35	1950.96583662703	0.527150684871225	0.0749086942834295	7.03899751369285	1.94E-12	2.05E-11
Slc44a1	2175.36542055043	0.569974970106741	0.0808983902801891	7.03719429653306	1.96E-12	2.07E-11
Kif2c	354.135140416041	-1.43487635230922	0.232830827185593	-7.03643855466625	1.97E-12	2.08E-11
Slmap	3609.09496802585	-0.529990721968041	0.0753561805406721	-7.03596948787946	1.98E-12	2.09E-11
Stxbp1	294.245871752653	-0.848355303143799	0.121122198722718	-7.03462411134726	2.00E-12	2.11E-11
Tpra1	511.579838964071	0.697584438545149	0.0992275443724093	7.03155611878029	2.04E-12	2.15E-11
Tspyl3	609.914706459174	-0.699756936828413	0.0999620550509577	-7.03070040636638	2.05E-12	2.17E-11
Itgal	9923.45512877907	-0.524513313000663	0.0746289825321463	-7.03011456849474	2.06E-12	2.17E-11
Ndufa8	1918.93048310587	-0.476917462357635	0.0678386924046553	-7.02987993541579	2.07E-12	2.18E-11
Prr11	717.369911269328	-0.77452178518676	0.108186731520435	-7.02717418291979	2.11E-12	2.22E-11
Skiv2l	3740.6315761012	-0.435143292379631	0.0619140601187272	-7.02612693491107	2.12E-12	2.23E-11
Atp6v1a	3362.36153079057	-0.466934908533883	0.0665145325923738	-7.0250435475816	2.14E-12	2.25E-11
Csnk1g1	2131.9689988652	0.500435698083015	0.0712381109212459	7.02437167346407	2.15E-12	2.26E-11
Ifi30	10009.5562850853	-0.378863247563146	0.053902062111364	-7.0237104123328	2.16E-12	2.27E-11
Acy1	2152.29114336303	-0.440633944272306	0.0627169199871797	-7.02238718572319	2.18E-12	2.29E-11
Nt5dc3	2189.50801841614	0.497092398517125	0.0707563146004042	7.02070940346662	2.21E-12	2.31E-11
Qser1	1289.29959964467	0.616066386383997	0.0877079472144202	7.01743400653342	2.26E-12	2.37E-11
Cln6	335.653039705014	-0.837033270780547	0.119520617060834	-7.01638936268721	2.28E-12	2.38E-11
Ptpn11	7398.99730093999	0.420328258291038	0.0599456600258788	7.01612779359466	2.28E-12	2.39E-11
Setbp1	7317.99757147865	0.50120331862584	0.0713340993607042	7.01481254564737	2.30E-12	2.41E-11
Cdc5l	4301.46564632732	-0.414554651478915	0.0591419514767726	-7.01272879059922	2.34E-12	2.44E-11
Slc25a45	477.030431027042	-0.768234705235112	0.109476745906129	-7.01133774336918	2.36E-12	2.46E-11
Senp6	9178.15259359469	0.45397333929095	0.0647593038223592	7.010460247863	2.38E-12	2.48E-11
Hdac5	1359.66848760019	-0.530563530500873	0.0758206637116813	-7.00980433704851	2.39E-12	2.49E-11
Myo9a	758.697000605609	0.678070718144223	0.0966782721992555	7.00782065781217	2.42E-12	2.52E-11
H6pd	354.319886963324	-0.870313948385955	0.124731890093348	-7.00702630329433	2.43E-12	2.54E-11
Dtx4	330.744166243338	-1.0492384603486	0.146657879152962	-7.00487407070026	2.47E-12	2.57E-11
Smndc1	5914.25517620044	0.412891226441688	0.05891016729212	7.00236998763266	2.52E-12	2.62E-11
Pank2	1483.43747137167	-0.506558600910702	0.0723486115532295	-7.00030272950492	2.55E-12	2.66E-11
Mesd	1700.39232838431	-0.477966103732311	0.0682762619086311	-6.99958434324086	2.57E-12	2.67E-11
Snhg1	7680.67888152661	0.543069997723984	0.0776708808663436	6.99904830834644	2.58E-12	2.68E-11
Sfpq	30079.9754414213	-0.320830919198786	0.0458532756357837	-6.99897568997435	2.58E-12	2.68E-11
Pif1	87.9625379223993	-1.31356223089633	0.19018322245597	-6.99744214380556	2.61E-12	2.70E-11
Scaf4	5066.95396126066	0.421590837309939	0.0603166630186218	6.99439710081649	2.66E-12	2.76E-11
Phf12	5738.61416744326	0.364037523127066	0.0520555113238806	6.99266096255182	2.70E-12	2.79E-11
Jdp2	64.2305740194522	-1.50215408969641	0.213183994621448	-6.99073894197044	2.73E-12	2.83E-11
Tcf12	6050.13972125911	0.414165082600815	0.0592835052135912	6.98691686958415	2.81E-12	2.91E-11
Anks3	1264.1322219551	0.511152393416926	0.0733167851862192	6.97924726889308	2.97E-12	3.07E-11
Serp1	18633.8585815809	0.382316693873099	0.0547731911293686	6.97803560228455	2.99E-12	3.09E-11
1110059E24Rik	368.787631684205	-0.847241573224291	0.121724884050503	-6.97791145880024	3.00E-12	3.09E-11
Sfxn1	6990.53604910004	-0.383888167125288	0.0550540530400164	-6.97275869646666	3.11E-12	3.21E-11
Hspd1-ps3	3571.83894317013	-0.403631101781734	0.0579397357980551	-6.96412021708743	3.30E-12	3.41E-11
Sgsh	217.967954128474	-0.960121024915057	0.138975022794554	-6.96359115718394	3.32E-12	3.42E-11
Hnrnpm	31107.2840246365	-0.340855904026635	0.0489615979710593	-6.96235513517893	3.35E-12	3.45E-11
Ifnlr1	155.462483481608	1.21575153610676	0.181291922907007	6.96211817395688	3.35E-12	3.45E-11
Gmip	5124.62896145509	-0.488633287051581	0.0701710162388267	-6.96159865814541	3.36E-12	3.46E-11
Bicral	1529.36204574934	0.589501982980844	0.0848178622704603	6.95225385043092	3.59E-12	3.70E-11
Sik2	655.494366069314	0.657795470098154	0.0946619873214747	6.94792008963441	3.71E-12	3.81E-11
Septin6	6368.23139485276	-0.418737396215654	0.0602971604654027	-6.94673232800186	3.74E-12	3.84E-11
Atp5c1	7023.90279248636	-0.35569173793303	0.0512234414320721	-6.94569972387442	3.77E-12	3.87E-11
Kdm2b	6726.32290481448	-0.357625135113287	0.0515200472454944	-6.94351863035855	3.82E-12	3.92E-11
Lin7c	4628.23240643836	0.402540400029624	0.0580017281688946	6.94145899513827	3.88E-12	3.98E-11
Tug1	2778.17545370737	0.493790125211365	0.0711970277749375	6.94014306753379	3.92E-12	4.01E-11
Ndufaf7	919.859388664055	-0.594257561641621	0.0855961832352565	-6.93894723061139	3.95E-12	4.05E-11
Eef1a1	402552.349557061	0.357520042538744	0.0515394809751582	6.93806710182191	3.98E-12	4.07E-11
Micu3	314.376365998475	0.833243785994712	0.120131102487769	6.93600086982874	4.03E-12	4.13E-11
Glmp	1262.0236309073	-0.573470317727337	0.0826811512983684	-6.93193080070176	4.15E-12	4.24E-11
Rbm33	6206.57436156849	0.459883300802343	0.0663927193946388	6.92840382088768	4.26E-12	4.35E-11
Crybg3	1087.6950711517	-0.582494630129119	0.0847902844882964	-6.92764580029949	4.28E-12	4.37E-11
Zfp768	301.569524454918	0.856933609020063	0.123837505185097	6.92454215568815	4.37E-12	4.46E-11
Parp9	1302.2625719275	-0.562925692072447	0.0813655604856758	-6.92121651427335	4.48E-12	4.57E-11
Arhgap15	1097.86681514672	-0.569631308051846	0.0827398188777307	-6.92061392303029	4.50E-12	4.58E-11
Golm2	1056.75042672959	0.601598408420664	0.0869337739243008	6.92049692660981	4.50E-12	4.59E-11
Ddhd1	799.00046686327	0.613628645836166	0.0887120427085264	6.91760179409807	4.59E-12	4.68E-11
Lsm14b	1772.04130367888	0.469251890661415	0.0679042803929969	6.9109988183752	4.81E-12	4.90E-11
Rplp2-ps1	2958.12630954021	0.458281609773249	0.0662839039463128	6.91036679685932	4.83E-12	4.92E-11
Itprip	2058.8047355205	-0.537811942026573	0.0777446882319656	-6.90946543021292	4.86E-12	4.94E-11
Cdc6	2217.2025714842	-1.38846783248928	0.234093321288546	-6.9059588768888	4.99E-12	5.07E-11
Rab30	493.429228049735	-0.831710471251951	0.119005368053058	-6.90373479828573	5.07E-12	5.14E-11
Hirip3	6151.26984918588	-0.388120585090285	0.0562318651765477	-6.90309368029293	5.09E-12	5.16E-11
Kdm4b	1803.68713492364	0.445452280442872	0.0645681040418842	6.90074731478533	5.17E-12	5.25E-11
Iqgap3	461.454102128865	-1.42819098802328	0.22995592185748	-6.89914875423921	5.23E-12	5.30E-11
Nupl1	2581.0372192478	0.529614708637334	0.0768045200099393	6.89886271967022	5.24E-12	5.31E-11
Nr1d2	1379.83076003829	0.627174490366523	0.0908341437084601	6.89868908399681	5.25E-12	5.31E-11
Gm11249	812.49508914253	0.561247646708155	0.0813797032183639	6.89678785756742	5.32E-12	5.38E-11
Hsp90aa1	47988.1771319923	-0.35488064159623	0.0514431384674605	-6.895826837188	5.36E-12	5.41E-11
Pank3	3239.84694852757	0.493408355738135	0.0715737285484986	6.89548653600209	5.37E-12	5.42E-11
Iqsec1	6465.85390000271	-0.405893807382227	0.0589043036348422	-6.89164428321518	5.52E-12	5.57E-11
Serpina3g	534.00880039922	-0.911747525962343	0.133311872829023	-6.89049732614879	5.56E-12	5.61E-11
Clstn1	560.385321350431	0.773091330384514	0.112420255344975	6.88810103130852	5.65E-12	5.70E-11
Gm49387	160.520959277094	-1.04844545676151	0.151868807697483	-6.88607646949301	5.74E-12	5.78E-11
Cdk8	3780.32825877041	0.417281089059385	0.0606254440907647	6.88584450254313	5.74E-12	5.79E-11
Ensa	5405.32845930728	0.365069656393427	0.0530329410509766	6.88527355344525	5.77E-12	5.81E-11
Inf2	5122.78095444969	-0.564265751068222	0.0816803439475018	-6.88229038064723	5.89E-12	5.93E-11
Pkib	2859.54005511749	0.474681304745278	0.0689384307456919	6.88017050141612	5.98E-12	6.01E-11
Pfkp	4321.40427364428	0.371655775576163	0.0540340024683782	6.87674483636581	6.12E-12	6.15E-11
Ltv1	6160.54420334749	0.402939438755756	0.0585942032919337	6.87176003550477	6.34E-12	6.37E-11
Ndel1	1258.76604898585	0.506065290471055	0.0736817522609571	6.86910709311865	6.46E-12	6.49E-11
Hrob	493.226007943932	-1.3463712631699	0.235548072083033	-6.86809817542207	6.51E-12	6.53E-11
Arhgap17	4621.03194948742	-0.383387610177024	0.0558325411613365	-6.86548494836449	6.63E-12	6.64E-11
Ttpal	3364.51935714036	-0.457329622309324	0.0667325477667728	-6.86368324354559	6.71E-12	6.73E-11
Car13	438.321685412161	-0.751377361344734	0.109817969017751	-6.86347852772962	6.72E-12	6.73E-11
S1pr4	253.858319600906	-0.889874791872054	0.129199552809076	-6.86287267257205	6.75E-12	6.76E-11
Gm5648	69.4202129506324	-1.38863852914425	0.205273546723844	-6.86208679318225	6.79E-12	6.79E-11
Plxnc1	10794.0201254702	0.4760665992164	0.0694234070623773	6.86043064968267	6.87E-12	6.86E-11
Cks2	1087.25046948955	-0.651132273491858	0.094293630746698	-6.854802910962	7.14E-12	7.14E-11
Fam72a	208.878527987364	-1.07464136679508	0.155890827975274	-6.85311897136919	7.23E-12	7.22E-11
AB124611	375.901195610029	-0.775918223156835	0.113309161237013	-6.85076244451912	7.35E-12	7.33E-11
Csf2rb	757.088760775375	-0.861824305887643	0.127658540030138	-6.85067707485572	7.35E-12	7.33E-11
Msrb2	111.436107736009	-1.21002967513784	0.176437206047044	-6.84883178025506	7.45E-12	7.42E-11
Fbxw10	50.3602595640447	1.48601450959795	0.215511584605611	6.84682970313082	7.55E-12	7.52E-11
Zfp213	972.236576493411	0.582531557497392	0.0852058981823884	6.84176252036309	7.82E-12	7.79E-11
Akt3	1248.35786750174	0.525137184362687	0.0767349627574154	6.84162171599313	7.83E-12	7.79E-11
Chsy1	1976.02852424313	-0.483162430762794	0.0705930028805181	-6.84029698724514	7.90E-12	7.86E-11
Snx9	4284.93484659428	0.555283237783527	0.0811421714095361	6.83849607058343	8.00E-12	7.96E-11
Rps24	33971.3361544599	0.338763628583487	0.0495554207028365	6.837909858851	8.04E-12	7.98E-11
Kifc3	103.836802416502	1.23466823580019	0.180762152917493	6.83657557792281	8.11E-12	8.05E-11
Stat3	6878.08696400337	0.379589648715479	0.0555417333671241	6.8343031637266	8.24E-12	8.18E-11
Cmah	184.493895309877	-1.06276203058145	0.155796260502587	-6.83254128628931	8.34E-12	8.27E-11
Psmb1	7152.38365626464	-0.347341024920604	0.0508576081476929	-6.82974173949779	8.51E-12	8.43E-11
Ubiad1	1264.66347517398	0.580272656282939	0.0851048564183211	6.82933879658587	8.53E-12	8.45E-11
Tmem209	3495.07214966635	0.396102054472692	0.0580094139637959	6.8284887734599	8.58E-12	8.50E-11
Ube2n	3169.38428598017	-0.432848294251353	0.0634193527476037	-6.8251722515541	8.78E-12	8.69E-11
Arsa	366.11533398837	-0.887526004388851	0.130046662251195	-6.8247576074651	8.81E-12	8.71E-11
Pqlc3	162.885242177556	-1.12166410860399	0.16594160192056	-6.82064536689836	9.06E-12	8.96E-11
Carmil2	5675.92183985299	-0.484589481669291	0.0711107452058762	-6.81968217111618	9.12E-12	9.01E-11
Gm49342	1002.75002594777	-0.558279127110297	0.0818608192981177	-6.81970277847612	9.12E-12	9.01E-11
Smap1	2693.79953871065	0.415224779236834	0.0609092043772386	6.8178758595218	9.24E-12	9.12E-11
Abhd8	667.006728375128	-0.630812523144496	0.0926280331017629	-6.81566501969478	9.38E-12	9.25E-11
Mapk3	1314.39198201754	-0.51075898356742	0.0749438429523995	-6.81298783606993	9.56E-12	9.42E-11
Polr2d	1989.38045916967	-0.434545937198413	0.0637980984174949	-6.81283320121233	9.57E-12	9.43E-11
Ctdspl	57.4449979359028	-1.44367506614814	0.22695924586607	-6.81133546075093	9.67E-12	9.52E-11
Tars	10334.0584123597	0.352161727879865	0.0516970281770376	6.81014766795177	9.75E-12	9.59E-11
Gpsm2	68.3984859640959	-1.39122741717443	0.210235146270498	-6.80959390600802	9.79E-12	9.62E-11
Tradd	645.27135032359	-0.612985824637341	0.090060465950146	-6.80765354286776	9.92E-12	9.75E-11
Axin1	5345.86398571357	0.373104362444773	0.0548151525602917	6.80668643519946	9.99E-12	9.81E-11
Itprid2	2266.41838113052	0.441912919907627	0.0649550891621695	6.8062943653407	1.00E-11	9.83E-11
Arf4	4909.21698683069	0.383475469205832	0.0563297117202245	6.80617460760938	1.00E-11	9.83E-11
Rnf20	5736.32240629206	0.375074694743277	0.0551359480511558	6.80371369582413	1.02E-11	1.00E-10
Abtb2	585.852335739595	0.85073758444274	0.124326893966397	6.80143098289683	1.04E-11	1.02E-10
Repin1	900.640713827566	0.673343570086148	0.0998157636606485	6.80132880323659	1.04E-11	1.02E-10
Fut11	135.59677752969	-1.14845180683859	0.168034285125173	-6.80102582049998	1.04E-11	1.02E-10
Dusp7	863.441769265853	0.573261112527082	0.0843849999138708	6.79736355008498	1.07E-11	1.04E-10
Id3	706.112227752413	-0.622427507661891	0.0914437216251908	-6.79683199476712	1.07E-11	1.05E-10
Elovl5	2149.18597900242	-0.543604213806492	0.0798495694441206	-6.79648799336025	1.07E-11	1.05E-10
Wdr74	4712.83356746358	0.405262604912326	0.0596689569678861	6.79294229746623	1.10E-11	1.07E-10
Uspl1	3220.53777845496	0.442740186357206	0.0651556623294503	6.79241169122045	1.10E-11	1.08E-10
Pgghg	137.952569797807	-1.07075352455721	0.157129647652831	-6.78924904770806	1.13E-11	1.10E-10
Atp13a2	1215.3704311268	-0.54635086376823	0.0804500758828933	-6.78616645399406	1.15E-11	1.12E-10
Pradc1	532.511494411389	-0.686753281915561	0.101306863337952	-6.78613428314743	1.15E-11	1.12E-10
Specc1	395.157129526422	1.49918032232286	0.228229020280246	6.78295047683651	1.18E-11	1.15E-10
Traf5	940.680799555053	-0.606757704194308	0.0895359866256622	-6.78235485520636	1.18E-11	1.15E-10
Zmat2	4135.87572162054	-0.389725870018236	0.0574922893613447	-6.77938209956252	1.21E-11	1.17E-10
Actr1a	5360.93599357096	-0.371104054376461	0.0547457484050228	-6.77894215863345	1.21E-11	1.18E-10
Trim39	1337.62855090692	0.552980594097748	0.0815796806248526	6.77515560258385	1.24E-11	1.21E-10
Thap12	8214.27609612546	0.466030106062257	0.0687996492426196	6.77505002551102	1.24E-11	1.21E-10
Cpne2	190.553456549261	-1.14973300676093	0.174821838325628	-6.77471632192699	1.25E-11	1.21E-10
Crlf2	1212.53401899632	0.546065961489668	0.080628889766609	6.77234190435149	1.27E-11	1.23E-10
Pja2	834.907881477159	-0.594692409938195	0.0881352636941411	-6.76879086385133	1.30E-11	1.26E-10
Nhlrc2	2755.41981621638	0.437136759657463	0.0646036628327058	6.7685784671533	1.30E-11	1.26E-10
Gtdc1	757.756780618119	0.583981898585572	0.0862820283233145	6.76758486877164	1.31E-11	1.27E-10
Osgep	1510.33309060297	-0.450708558273042	0.0665718758774597	-6.76698053033989	1.31E-11	1.27E-10
Dnaaf5	1699.14685382713	0.468590797685181	0.0692800813854389	6.76689039515853	1.32E-11	1.27E-10
Dph6	2209.76971753537	0.466801376701955	0.0690224896751504	6.76641864250367	1.32E-11	1.28E-10
Socs6	1446.26333228086	0.505740911602754	0.0747817220313439	6.76444846174655	1.34E-11	1.29E-10
Fbxo32	524.134535952284	0.767973829236733	0.114827447328114	6.76364598771455	1.35E-11	1.30E-10
Cpped1	463.707719663286	-0.690485429806319	0.102327074771304	-6.76018471930798	1.38E-11	1.33E-10
Dap	422.155055200324	-0.776564293643709	0.115548629235149	-6.75858065055514	1.39E-11	1.34E-10
Dhx40	1342.94734184117	-0.532868514754425	0.0788564611095084	-6.7555834767011	1.42E-11	1.37E-10
Lasp1	2476.89478115159	-0.461468368901657	0.0683282667356188	-6.75477579726632	1.43E-11	1.38E-10
Gsr	925.947160807738	-0.538295267141136	0.0796772920554814	-6.75357118476018	1.44E-11	1.39E-10
E2f8	1289.07351442338	-1.31190433857439	0.235680323421525	-6.74851823718374	1.49E-11	1.44E-10
Cdkn3	36.4717468367715	-1.55893408482186	0.235040984325144	-6.7473820679391	1.51E-11	1.45E-10
Lynx1	784.635392124654	-0.651174628724366	0.0960426321187638	-6.74416509060925	1.54E-11	1.48E-10
Gpcpd1	4833.35728329751	0.471012011952267	0.0699294720296114	6.7419157483775	1.56E-11	1.50E-10
Gss	943.18773193626	-0.54663987802697	0.0811348196176903	-6.7416475980417	1.57E-11	1.50E-10
Rpusd4	1926.85119276783	-0.469694660108283	0.0696047726283752	-6.74147599939029	1.57E-11	1.50E-10
Setd1a	8341.03178840439	0.369971967319405	0.0548790696330089	6.74027857808408	1.58E-11	1.52E-10
Helb	1254.29121980168	-0.524544191932365	0.0779030218630471	-6.73933923264671	1.59E-11	1.53E-10
Stat6	11543.5298311632	0.384635048525055	0.057122481453131	6.7377379201621	1.61E-11	1.54E-10
Mib1	2083.45468455139	0.486838878319352	0.0722772732113335	6.73627586928767	1.62E-11	1.56E-10
Gm6563	1421.26617706301	-0.476076327193978	0.0706913760579066	-6.73530509820714	1.64E-11	1.57E-10
Fam220a	1013.68327867646	0.575791193104588	0.0855395259223807	6.73246815924085	1.67E-11	1.60E-10
Brwd1	1438.76599836262	0.498385210918847	0.0740513251687578	6.73091455163244	1.69E-11	1.61E-10
Zfp445	3178.83715924721	0.517240090597425	0.0769224079651729	6.730169681556	1.69E-11	1.62E-10
Cptp	538.772744758833	-0.734072713453077	0.110021157691408	-6.72671429513387	1.74E-11	1.66E-10
Mindy2	711.268773836703	-0.575814902454759	0.0856240432678323	-6.72297917732161	1.78E-11	1.70E-10
Got2-ps1	1459.12828583239	-0.526699661290292	0.0783355146480146	-6.72110995657328	1.80E-11	1.72E-10
Ralgapb	3852.65282746906	0.448542063000299	0.0667366025624423	6.72054210986639	1.81E-11	1.73E-10
Aifm1	2620.33310053427	-0.425941372982381	0.0633911223288526	-6.72033318257039	1.81E-11	1.73E-10
Zswim7	335.248894485629	0.766893504243699	0.114381482203992	6.71986006797849	1.82E-11	1.73E-10
Ctnnbl1	3612.95868627295	-0.387161136256501	0.0576202654926063	-6.71886290224947	1.83E-11	1.74E-10
Kmt5c	1212.55733380796	-0.507913638078596	0.0755936891045556	-6.71597557321325	1.87E-11	1.78E-10
St8sia6	1629.55356717496	-0.661332582098012	0.098634613941861	-6.71358888023756	1.90E-11	1.81E-10
Dmtf1	1528.14513540336	0.499570993269402	0.0744100638350515	6.71306623517097	1.91E-11	1.81E-10
Ctps2	663.908220212402	-0.633298086364828	0.0942842422091954	-6.71297436863816	1.91E-11	1.81E-10
Carmil1	285.529660503348	-0.858020008295915	0.128284010182078	-6.71034566399331	1.94E-11	1.84E-10
Fhl3	882.148258193027	-0.563017835490625	0.0838750711867063	-6.70904530175982	1.96E-11	1.86E-10
Pcyox1	329.496047607739	-0.795424963136109	0.119478888540373	-6.70843713098379	1.97E-11	1.86E-10
Klf3	1960.51524918263	0.51458317528856	0.0768951666445817	6.7066115656377	1.99E-11	1.89E-10
Cetn2	1154.36707629826	-0.504170010653487	0.075156823946588	-6.70557392381914	2.01E-11	1.90E-10
Atp6v0a2	2689.79558479011	0.440028300677115	0.0656433766407543	6.70463028876602	2.02E-11	1.91E-10
Nudcd1	3114.06954469671	-0.419844591869072	0.062653016554801	-6.70237820136771	2.05E-11	1.94E-10
Kcnq5	2956.17499366611	0.493336931296721	0.0735490308604156	6.70207272283071	2.05E-11	1.94E-10
Lcmt1	426.148314446861	-0.812894033209153	0.121747565306688	-6.70190924832313	2.06E-11	1.94E-10
Tspyl2	2134.90782579378	0.489084525988846	0.0730101660886685	6.70157620717678	2.06E-11	1.95E-10
Rdh11	2244.12277936459	-0.493540518959097	0.0735719025978794	-6.70127639845065	2.07E-11	1.95E-10
Mlxip	2822.96237559505	0.526818528669283	0.0787117997731327	6.70069449057396	2.07E-11	1.96E-10
Cd70	162.42008758486	1.02649362665076	0.153230431126121	6.70029241195172	2.08E-11	1.96E-10
Evi2a	636.830805435747	-0.64227606473604	0.0956123850219885	-6.6983064187851	2.11E-11	1.99E-10
Mrps6	1456.77601692982	-0.483684570111046	0.0723295095041859	-6.69519617328422	2.15E-11	2.03E-10
Slc39a3	882.364072134475	0.596530127283344	0.0889981624821884	6.69084669673871	2.22E-11	2.09E-10
H2-Q4	5841.34855427736	0.403235409989849	0.0602962821606243	6.69056561379787	2.22E-11	2.09E-10
Hdac4	1375.73046768554	0.559303864040928	0.083560211614421	6.68620286082604	2.29E-11	2.15E-10
G3bp1	26688.2407361891	-0.331732053788771	0.0496289346784447	-6.68206181985442	2.36E-11	2.21E-10
Rps16	29249.5068575534	0.345281117308043	0.0517160250780926	6.68063502476938	2.38E-11	2.23E-10
Rnf146	1812.94062203467	0.475995701129197	0.0712827371853807	6.67893155973703	2.41E-11	2.26E-10
Nt5c3b	2130.82171670918	-0.411401849061514	0.0616412565250932	-6.67591117278986	2.46E-11	2.31E-10
Mrgpre	215.318684762148	-0.924621247714724	0.13839413189341	-6.67061233234554	2.55E-11	2.39E-10
Haus8	591.659501131848	-0.697528556757467	0.104218737094035	-6.6703811216687	2.55E-11	2.39E-10
Zfp800	2729.86446586205	0.559845496099089	0.0842447731390046	6.66984895336886	2.56E-11	2.40E-10
Nudt16l1	1994.9987668367	-0.436931977267578	0.0655420834922806	-6.66681184543703	2.61E-11	2.45E-10
Paxip1	4125.34659394911	-0.366332145116396	0.0549865026852984	-6.66205393442317	2.70E-11	2.53E-10
Gstp1	2303.7455113296	-0.448756300509997	0.0673980039707674	-6.66130326534663	2.71E-11	2.54E-10
Rnf135	155.243155758436	-1.05234462762418	0.157550781684612	-6.6581178461634	2.77E-11	2.59E-10
Tulp4	1177.50521204111	0.492195217082584	0.0739226863075527	6.6577341386381	2.78E-11	2.60E-10
Rufy1	2067.20293856977	-0.451588588518365	0.0678405229666606	-6.65616079160018	2.81E-11	2.62E-10
Commd5	301.362142727526	-0.786359594895265	0.118192409736242	-6.65506546659072	2.83E-11	2.64E-10
Gtf3a	1587.52939491176	-0.448145549373286	0.0673753021725252	-6.6537201099636	2.86E-11	2.67E-10
Gm10073	2349.10459601348	0.453580710146945	0.0681641822361859	6.65267737519445	2.88E-11	2.68E-10
Xrcc1	2303.09959217052	-0.419429985476367	0.0630779136481493	-6.65066670166732	2.92E-11	2.72E-10
Sh2d5	220.795758339153	-0.880573649514788	0.132139297343572	-6.64814154693591	2.97E-11	2.76E-10
Flt3	103.506453829435	-1.46147766161391	0.207497946688395	-6.64799842869852	2.97E-11	2.76E-10
Asns	1663.38821227641	0.515428514744708	0.0774285811120969	6.64742431086135	2.98E-11	2.77E-10
Rnf6	1826.29819773783	0.445898050719336	0.0670890177748593	6.64613577220284	3.01E-11	2.80E-10
Lyl1	2070.19098825959	-0.505017348491727	0.0761058199693926	-6.6423561277282	3.09E-11	2.87E-10
Map7d3	176.935187708686	0.971231466317042	0.146014066666034	6.63844412813658	3.17E-11	2.94E-10
Ube2v1	2032.5361831025	-0.407960195811827	0.0614530153399669	-6.638390316639	3.17E-11	2.94E-10
Pom121	8857.3972832053	0.369864192926925	0.055718349300117	6.63800733096569	3.18E-11	2.95E-10
Saal1	926.461142161237	-0.527625153207428	0.0795000299868606	-6.6366679276478	3.21E-11	2.97E-10
Msl2	5481.2253397659	0.412576223288402	0.0621653428877894	6.6356836172586	3.23E-11	2.99E-10
Armc7	557.863528330657	0.669856875930538	0.100865659840914	6.635490567802	3.23E-11	2.99E-10
Pim2	815.851549215462	-0.699882469346378	0.105509008154468	-6.63556529968146	3.23E-11	2.99E-10
Kctd13	707.86552227354	0.58367350691615	0.0881179950142464	6.63119361945859	3.33E-11	3.08E-10
Mgat2	2687.27384403604	-0.397473076359024	0.0599344182844148	-6.63096219543306	3.34E-11	3.08E-10
Ocln	41.86951356315	1.50132935773895	0.222588804398304	6.63049380789094	3.35E-11	3.09E-10
Rhof	4078.28038000437	-0.483397022688381	0.0728162117859247	-6.62458778968246	3.48E-11	3.22E-10
5031425E22Rik	544.556964426073	0.852586527596597	0.128639611595769	6.62114362619592	3.56E-11	3.29E-10
Selenoh	2743.79643322195	-0.464964113245415	0.0701184160410465	-6.61943341890099	3.61E-11	3.33E-10
Blnk	7947.48036243636	-0.371000750377789	0.056048182102056	-6.61761459007714	3.65E-11	3.37E-10
Gbp3	366.534142600016	-1.03582381786836	0.153904373021522	-6.61632870699509	3.68E-11	3.39E-10
Clptm1	6093.7651685326	0.366590344184006	0.0554019874356286	6.6149982013563	3.72E-11	3.42E-10
Fam118b	2389.48727209877	-0.519260519591036	0.0782049846526345	-6.61382297302393	3.75E-11	3.45E-10
Hs6st1	2130.90148495847	0.407431074452516	0.0616352737167866	6.61068014013865	3.83E-11	3.52E-10
Tor3a	2701.5940952594	-0.417186142646731	0.0632388244693346	-6.60739371926141	3.91E-11	3.60E-10
Susd1	497.556050524392	-0.705345040445666	0.1068982582033	-6.60720713249243	3.92E-11	3.60E-10
ENSMUSG00000118588	314.295145568963	-0.984136546962805	0.150738041871063	-6.60235278839663	4.05E-11	3.72E-10
Igsf8	464.132300111851	-0.688507315792666	0.104858504132186	-6.60098372350267	4.08E-11	3.75E-10
Taf1c	1883.36645490861	0.454679382735254	0.0688744906494348	6.60079406772358	4.09E-11	3.75E-10
Kctd2	855.149694815692	0.576440860144184	0.0875963307703237	6.59760719213953	4.18E-11	3.83E-10
Rad51c	339.657533035345	-0.792230897710497	0.121266741060255	-6.59748956316601	4.18E-11	3.83E-10
Gas2l3	155.889656255696	-1.02839002098697	0.154947935395732	-6.59719938145706	4.19E-11	3.84E-10
Gas2	153.847472532788	-1.02031057115534	0.154372136012119	-6.59387908901641	4.28E-11	3.92E-10
Oscp1	60.5694434991619	-1.3678444286911	0.20728291635214	-6.59049430624541	4.38E-11	4.01E-10
ENSMUSG00002076916	1334.56778350522	-0.496621804103082	0.0754686318630637	-6.58993458249336	4.40E-11	4.03E-10
Crlf3	2939.95709298037	-0.40777754618174	0.0618547956707438	-6.58900917636485	4.43E-11	4.05E-10
Svil	358.724370417988	-0.802575855965585	0.123835812496731	-6.58884516822854	4.43E-11	4.05E-10
Picalm	4991.03154149417	0.40908415713559	0.0620659935230683	6.58873055843696	4.44E-11	4.05E-10
Lrrk1	2144.60936678286	-0.455358547001594	0.0692699824854902	-6.58722391434731	4.48E-11	4.09E-10
Mrpl34	874.402868022077	-0.546996993667103	0.0830311493276354	-6.58463136446399	4.56E-11	4.16E-10
Jade2	10044.4941503944	-0.368728990991012	0.0560162886422015	-6.5827381745916	4.62E-11	4.21E-10
Haus6	2585.45145944998	-0.393286158110506	0.0597841003008438	-6.5816179403403	4.65E-11	4.24E-10
Dus1l	2863.56822687734	-0.38289482681139	0.0581771859327153	-6.58095650070121	4.67E-11	4.26E-10
Gimap6	10475.6267283804	0.467926431501089	0.0710924807976188	6.58013007787394	4.70E-11	4.28E-10
Crtc2	8452.17159692597	0.343018161044142	0.0521541093879113	6.57988458779338	4.71E-11	4.28E-10
Slc5a6	1103.89838648551	0.536898696685947	0.0815865704606571	6.579627475798	4.72E-11	4.29E-10
Dynll2	2903.16229550503	-0.397014440420119	0.0604248488668497	-6.57050286122622	5.01E-11	4.56E-10
Ugdh	1264.46756589837	-0.544990345274882	0.0830545929329797	-6.56874170710344	5.07E-11	4.61E-10
Ppp1r35	515.795488384086	-0.629419886940879	0.0957087032267388	-6.56823242387321	5.09E-11	4.62E-10
Eif2a	5454.32355687718	-0.353399817806801	0.053820375961961	-6.56678111256415	5.14E-11	4.67E-10
Pycrl	2008.00361504072	-0.423316442993366	0.0644516769187438	-6.5666689788647	5.15E-11	4.67E-10
Lgals9	1497.86306505898	-0.488197916415542	0.0744216655419085	-6.56464259169459	5.22E-11	4.73E-10
Fam241a	693.201066785678	0.594936142118129	0.0906473737175511	6.56436618975049	5.23E-11	4.73E-10
Abcg1	597.032310252844	0.656858226920892	0.100594330434267	6.56152671251877	5.33E-11	4.82E-10
Mcrip1	2528.44032043659	0.405341873286546	0.0618881703174941	6.56085458559267	5.35E-11	4.84E-10
Gm12960	907.282169869045	-0.657108512523027	0.0999465597130868	-6.55992846967339	5.38E-11	4.87E-10
Dennd11	367.429782316885	-0.846471385587041	0.130425466182331	-6.55920073137521	5.41E-11	4.89E-10
Fam207a	1791.02177838206	-0.455093953304915	0.0693535130054985	-6.55761372299142	5.47E-11	4.94E-10
Pip4k2a	2301.72330751399	-0.553729441247896	0.0843576496659571	-6.55516678107442	5.56E-11	5.02E-10
Ube3c	3557.99357360284	0.366319295295198	0.0559058065937168	6.55246244101619	5.66E-11	5.11E-10
Slc31a1	1763.49777244981	-0.461222700977548	0.0704559603427199	-6.55160330049274	5.69E-11	5.14E-10
Arpc1a	3189.21125579183	-0.382823711522152	0.0584397133233935	-6.55112705688709	5.71E-11	5.15E-10
Tor4a	310.029959538068	-0.778848202401272	0.1186625501344	-6.54794086243535	5.83E-11	5.26E-10
Pmm1	1560.60775334036	-0.478705204294909	0.0731665019676604	-6.54641108967136	5.89E-11	5.31E-10
Rnaseh2c	1072.46157467969	-0.543991314973575	0.08312702832258	-6.54595868313411	5.91E-11	5.32E-10
Prdx6	6227.65687497854	-0.338717306247657	0.0517489071267516	-6.5453672513618	5.93E-11	5.34E-10
Sypl	7870.0225753292	0.362624664453939	0.0553997684781938	6.54486214500668	5.96E-11	5.36E-10
Tmsb4x	20932.3939639488	-0.437856677731875	0.0666791006167012	-6.54342098808495	6.01E-11	5.41E-10
Cuedc1	179.136821615283	0.948486625752641	0.145075808893445	6.54326605582076	6.02E-11	5.41E-10
Sgo2a	410.807799971478	-0.719428359414642	0.109327334466549	-6.54205232422282	6.07E-11	5.45E-10
Pop5	1462.09547026063	-0.469639922435944	0.0717976818438776	-6.53926269255444	6.18E-11	5.55E-10
Ccng1	7373.36477864964	0.442454249676676	0.0679321283364801	6.53500383089751	6.36E-11	5.71E-10
Zfyve27	1297.18429380336	0.58460003028823	0.0893958563261933	6.53487106644031	6.37E-11	5.71E-10
Aplp2	2458.44332556723	0.458945116919011	0.0703038477424918	6.53421290103328	6.39E-11	5.73E-10
Zfp652	1071.63985006277	0.52617688857531	0.0805665412084524	6.5298026695917	6.59E-11	5.90E-10
Ndfip1	2170.04828056588	0.450534156360834	0.0690080249220673	6.52889808549647	6.63E-11	5.93E-10
Atg16l1	2074.54356293544	0.510146703001624	0.0782323204876793	6.52867185172516	6.64E-11	5.94E-10
Zfp398	881.217979295552	0.545522851691519	0.0836636808514492	6.5202370090122	7.02E-11	6.28E-10
Cep83	3366.72709481235	0.435003225719432	0.0667767092554398	6.51954666461698	7.05E-11	6.30E-10
Epc2	3829.30668350942	0.460541540169355	0.0706947922561576	6.51835286983458	7.11E-11	6.35E-10
Bpnt1	1129.06806275895	-0.487921047137226	0.0748598313320242	-6.51689501713796	7.18E-11	6.41E-10
Phax	1429.51610780661	-0.523450305166027	0.0803176268085492	-6.51632084412625	7.21E-11	6.43E-10
Tbccd1	753.987895247137	-0.547954889907971	0.0840954399522193	-6.51236911573842	7.40E-11	6.60E-10
Eml4	8687.68592476974	0.387625044791472	0.0595584321771498	6.51172777005376	7.43E-11	6.62E-10
Srpk3	335.412438007328	-0.814144852927448	0.12560493000662	-6.50989815512359	7.52E-11	6.70E-10
Trp53bp2	1340.57624235937	0.563720516764942	0.0866285750363955	6.50971461455631	7.53E-11	6.71E-10
Lsm12	4851.70235079789	0.409669757285054	0.0630029624716561	6.50621905711896	7.71E-11	6.86E-10
Usp39	4742.95117998685	-0.356323434793415	0.054769562221919	-6.5061229071148	7.71E-11	6.86E-10
Fndc3b	337.371387300049	0.864070140325467	0.132910276338296	6.50547281069367	7.74E-11	6.89E-10
Acot13	340.30007157528	-0.724008152558934	0.111304848052896	-6.50274826490218	7.89E-11	7.01E-10
Nphp4	168.672285008598	-1.02052089754473	0.160671454542241	-6.50190226234615	7.93E-11	7.05E-10
Dbr1	1761.57654896606	-0.435565845883058	0.0669980349666607	-6.49855649729125	8.11E-11	7.20E-10
Btd	304.90249742052	-0.761720048757711	0.117344398263646	-6.49503228485252	8.30E-11	7.37E-10
Golga5	2714.39572706585	0.402833781412041	0.0620343632149712	6.49255325414258	8.44E-11	7.49E-10
Gnb2	7207.75593898994	-0.367496118316134	0.0566222518561856	-6.49014423294755	8.58E-11	7.60E-10
Kdm5a	5093.04710590262	0.443223689278192	0.0683112341835461	6.48858235162996	8.66E-11	7.68E-10
Pde2a	185.734129244411	-1.16886062032993	0.179083626955437	-6.48760327501435	8.72E-11	7.72E-10
Tmem127	1604.93199710961	0.45384772771901	0.0700330719010341	6.48397136279136	8.93E-11	7.91E-10
Atf4	31448.1825807451	0.459640786451102	0.0707399708784061	6.48370142004275	8.95E-11	7.92E-10
Nup214	7598.78150821473	-0.353798399237569	0.0546079758573118	-6.47965664486464	9.19E-11	8.13E-10
Sh2d3c	677.544165640548	-0.678931167351543	0.105612651434367	-6.47867452627043	9.25E-11	8.18E-10
Chordc1	5616.47973471007	-0.405844728763454	0.0625688083605017	-6.4778616520222	9.30E-11	8.22E-10
Atp9b	4892.24110413348	0.363040108910115	0.0560395201292847	6.47765608862707	9.32E-11	8.22E-10
Tmed5	8412.40037042202	0.372000875295213	0.0574606703683237	6.47735402004417	9.33E-11	8.24E-10
Gm45713	64340.929768357	0.302401264051656	0.0467104953038097	6.47600914658151	9.42E-11	8.31E-10
Cdc37l1	1228.05380425443	0.527287994612827	0.0815368942148056	6.47542522005024	9.45E-11	8.33E-10
Btf3l4	1157.51949288715	0.508883940920446	0.0785544918319307	6.47498890855312	9.48E-11	8.35E-10
Pfkm	272.143750984015	-0.86296671818406	0.133695196363242	-6.47092276964052	9.74E-11	8.58E-10
Adgre5	1081.22506145931	-0.584381148436399	0.0902871416708414	-6.46894207650003	9.87E-11	8.69E-10
Cd80	580.55253093101	0.829836872358999	0.131667926041551	6.46535776858468	1.01E-10	8.89E-10
Sertad4	40.0454272748676	1.47794899453367	0.227164967561838	6.46311620764673	1.03E-10	9.01E-10
Sertad2	1495.27640014044	0.547937374081644	0.0847874952474797	6.46311250127588	1.03E-10	9.01E-10
Hacd2	780.476264409724	0.539129815541278	0.0834488130195988	6.46190800741596	1.03E-10	9.08E-10
Iars	20057.2966882839	0.369112925440702	0.0571315000000648	6.46146741603952	1.04E-10	9.10E-10
Proser1	1694.03865568687	0.517799914542787	0.0800897350339925	6.46127818995253	1.04E-10	9.11E-10
Cd72	3446.39538073662	0.493961265688184	0.0768563770385571	6.46067753671837	1.04E-10	9.14E-10
Agap3	2506.54905222773	0.401878377043591	0.0622186542610882	6.45856482323658	1.06E-10	9.27E-10
Mettl22	646.033961181543	0.595421354385675	0.092320110071483	6.45761285764687	1.06E-10	9.32E-10
4933421A08Rik	102.210595114889	1.15019568755505	0.180904241716215	6.45634727590544	1.07E-10	9.39E-10
Dgcr6	543.876359306084	-0.6274560463161	0.097173742482043	-6.45419108856037	1.09E-10	9.52E-10
Ubr2	4806.33840915155	0.396948447807383	0.0615260377935436	6.45321344386698	1.10E-10	9.58E-10
Cpne1	4400.82234648454	0.442400103030692	0.0686631756108716	6.44983539758524	1.12E-10	9.79E-10
Gm8369	412.314277522002	-0.708225158541768	0.109748380449051	-6.44868816794264	1.13E-10	9.86E-10
1500015A07Rik	235.509360127985	0.82535946017195	0.128129532719154	6.44600687619483	1.15E-10	1.00E-09
D430020J02Rik	127.030678967952	-1.08684743198922	0.172631386373754	-6.44252883631661	1.17E-10	1.03E-09
H2-Q5	1316.98620874542	0.582490915891429	0.0907036672555168	6.44196877020085	1.18E-10	1.03E-09
Zc3h14	6319.5022639859	0.42609141600696	0.0661621787024027	6.44181078146559	1.18E-10	1.03E-09
Pqbp1	3020.05214159476	-0.386613306587916	0.0600431780122983	-6.43769362698375	1.21E-10	1.06E-09
Nectin1	214.637492348298	-0.919543793910579	0.141670858334779	-6.43679690998604	1.22E-10	1.06E-09
Dpm3	371.056244279513	0.703444400949288	0.109047523568701	6.43665413964689	1.22E-10	1.06E-09
G3bp2	6325.332293696	-0.367142022029877	0.0570555966326571	-6.43613498035804	1.23E-10	1.07E-09
Dab2ip	281.194962657171	0.825101642330784	0.128427729056406	6.4360540713851	1.23E-10	1.07E-09
Rras2	3697.59563049858	-0.410621279676081	0.0637718704345311	-6.43546054197207	1.23E-10	1.07E-09
Mrpl16	2050.91299139255	-0.451742279438645	0.0702091954928314	-6.43465427853728	1.24E-10	1.08E-09
Ccdc9	4832.78711312294	0.450477743981981	0.069792497901791	6.43435796259287	1.24E-10	1.08E-09
Tbc1d12	260.267658127429	0.844139611459344	0.131235013415213	6.43280218535636	1.25E-10	1.09E-09
Mtmr3	4087.43612204731	0.376396893527619	0.0585492811959143	6.43101947195458	1.27E-10	1.10E-09
Orai1	1039.65748886547	0.59323229635676	0.0926571468701524	6.4273163781137	1.30E-10	1.13E-09
Gm11998	66.6338446691567	-1.31402367634158	0.20396246532256	-6.42433472248324	1.32E-10	1.15E-09
Pard3b	384.920257504514	0.939697589692381	0.148312347899348	6.4235026998778	1.33E-10	1.15E-09
3830406C13Rik	512.456924070236	-0.619929235809761	0.0965374885814289	-6.42333758074624	1.33E-10	1.15E-09
Tyw1	1658.70244632996	-0.4313925618105	0.0672187497756382	-6.42286562335781	1.34E-10	1.16E-09
Mtdh	22531.9159499566	0.391472175620614	0.061028938897309	6.42195852164804	1.35E-10	1.16E-09
Ankrd11	12768.9387287347	0.419514148854666	0.0653044078965318	6.41916339093493	1.37E-10	1.18E-09
Usp21	1617.20127072804	0.443002483540334	0.0690822162600216	6.41768483255041	1.38E-10	1.20E-09
Setd1b	2866.49328143649	0.433003197770226	0.0675114392906795	6.41578108528544	1.40E-10	1.21E-09
BC005537	6718.96375518398	-0.405148268395639	0.063191552116148	-6.41401765831283	1.42E-10	1.22E-09
Elovl1	3131.18714381296	-0.431150491779265	0.0672399974378124	-6.41371953010623	1.42E-10	1.23E-09
Srsf1	22421.1642599892	-0.358795668094758	0.0559096965840165	-6.41223541467184	1.43E-10	1.24E-09
Plcb2	694.565701023471	-0.630143588370683	0.0980214297017689	-6.4099833808664	1.46E-10	1.25E-09
Ppp1r11	2326.56644965422	0.410500552413867	0.0640199212098499	6.40784057965654	1.48E-10	1.27E-09
Coro1a	36489.7132369523	-0.356915150168581	0.0557099219221816	-6.40520183509199	1.50E-10	1.29E-09
Hpf1	2361.68809170355	-0.432925780231641	0.067578466602284	-6.40479217228684	1.51E-10	1.30E-09
[truncated: 15,208 more rows]
