# Supplementary material for: RNA helicase EIF4A1-mediated translation is essential for the GC response
Source: Life Sci Alliance. 2023 Nov 27;7(2):e202302301. doi: 10.26508/lsa.202302301 (PMC10681908; doi:10.26508/lsa.202302301)
Supplement: Supplementary file 2 [file LSA-2023-02301_TableS2.zip › LSA-2023-02301_TableS2.ods]

## Sheet: Table S2 Differentially expressed proteins
ProteinAccessions	Genes	Confidence	Mean_CN_Control_24h	Mean_CN_KO_4A1_24h	p_24h	padj_24h	L2FC_4A1_ctrl_24h
E9Q4F7	Ankrd11	Medium	4.16038718914082	3.33179760855975	5.58E-06	0.03260952	-0.828589580581065
Q99JT2	Stk26	High	12.7607509808892	12.5293442185416	1.09E-05	0.0636887	-0.231406762347691
P45481	Crebbp	High	10.1205511649633	9.05614680090736	1.20E-05	0.070104	-1.06440436405593
P70699	Gaa	High	10.4848502075003	8.84024525867184	2.65E-05	0.1547865	-1.64460494882846
P62814	Atp6v1b2	High	15.1311218776403	14.5292151482454	2.68E-05	0.156512	-0.601906729394932
Q9R059	Fhl3	Medium	11.9964175440922	10.8927789451935	2.71E-05	0.1582369	-1.10363859889869
Q9JIX0	Eny2	Medium	15.4591147761391	14.9235130271606	3.18E-05	0.1856484	-0.535601748978527
Q9QYJ3	Dnajb1	High	13.8222161079556	12.8580295883091	3.41E-05	0.1990417	-0.964186519646457
Q91VI7	Rnh1	High	15.294372937377	14.7750430439871	3.80E-05	0.221768	-0.519329893389918
Q8BX94	Osbpl2	Medium	10.3836635429453	9.64158914157736	4.18E-05	0.243903	-0.742074401367921
P63166	Sumo1	Medium	15.4150538310117	15.0213224976602	5.46E-05	0.3185364	-0.393731333351457
P04202	Tgfb1	Medium	9.93874261890291	8.0657499890364	5.94E-05	0.3464802	-1.87299262986652
P52019	Sqle	High	13.1836617365205	10.8408344294038	6.08E-05	0.3545856	-2.34282730711672
Q8VDZ4;Q8VDZ4-2	Zdhhc5	Medium	8.62464021997858	7.30164618391632	6.09E-05	0.3551079	-1.32299403606226
Q91XB0	Trex1	Medium	12.2697119406143	11.4308651473455	7.10E-05	0.41393	-0.838846793268726
Q8BLN5	Lss	High	13.421739975015	11.0581856951129	7.80E-05	0.454662	-2.36355427990217
Q9R1J0	Nsdhl	High	13.7471662006624	12.0966412592773	8.37E-05	0.4878036	-1.65052494138512
Q9CWK3	Cd2bp2	High	14.1310182338724	13.2342115065452	8.74E-05	0.5092798	-0.896806727327153
P25446	Fas	Medium	10.2342413236556	9.5731528273941	9.64E-05	0.5616264	-0.661088496261463
Q3UMU9;Q3UMU9-3	Hdgfl2	High	13.7622350169474	13.0357166276776	9.65E-05	0.5621125	-0.726518389269877
Q9WV03	Fam50a	High	13.8156315834951	13.062679105603	9.73E-05	0.5666752	-0.752952477892121
Q80X73	Pelo	High	11.3087431862598	9.65715864296289	1.00E-04	0.5823	-1.65158454329689
Q62446	Fkbp3	High	16.4206602195525	15.3582652553433	0.000102	0.593844	-1.06239496420918
Q9QWY8;Q9QWY8-3;Q9QWY8-4	Asap1	High	9.53950013154054	8.96137662158734	0.000102	0.593844	-0.578123509953196
Q9D4H9;Q9D4H9-2;Q9D4H9-3	Phf14	High	9.49158607301375	8.41042815048484	0.000107	0.62274	-1.08115792252891
Q9D2R0	Aacs	High	14.8128436463045	13.1472210843255	0.000109	0.634271	-1.66562256197896
Q07076	Anxa7	High	14.5512439681223	13.8981731860752	0.000112	0.651616	-0.653070782047104
Q62084	Ppp1r14b	Medium	13.5616905495071	11.6689851618449	0.000114	0.663138	-1.89270538766221
P53798	Fdft1	High	11.8882379927987	9.17959566093737	0.000117	0.680472	-2.70864233186135
Q9CQL7	Mrfap1	Medium	14.2134874852818	13.049522060714	0.000127	0.738505	-1.16396542456779
Q8BUV6	Lsm11	Medium	10.2719102169902	9.26496104434846	0.000133	0.773262	-1.00694917264174
Q9CWN7	Cnot11	High	11.9084686157327	11.2079306536786	0.000137	0.796381	-0.70053796205414
Q9DCH6	Zfand6	Medium	11.5574809563593	10.2695028843779	0.00014	0.81368	-1.28797807198134
P35951	Ldlr	High	11.1228094318493	8.98547553916966	0.000152	0.883272	-2.13733389267965
Q91VX2	Ubap2	High	12.545301525663	10.6175013402592	0.000152	0.883272	-1.92780018540382
Q99MR1	Gigyf1	High	10.0822849846814	9.03201836956703	0.000154	0.894586	-1.05026661511435
Q8R2W9	Pank3	Medium	9.67882648555416	8.21900777131333	0.000155	0.90024	-1.45981871424083
A2AH22;A2AH22-2;A2AH22-6;A2AH22-7	Ambra1	High	8.94261862957516	7.8188210335723	0.000165	0.958155	-1.12379759600286
P27546	Map4	High	14.0130621458809	13.2471525008226	0.000173	1	-0.76590964505835
Q921M7	Cyrib	High	17.3210675579031	17.0363406537507	0.000176	1	-0.284726904152343
Q99JF5	Mvd	High	14.4909976797984	12.0659314740116	0.000177	1	-2.42506620578684
Q9WVR4	Fxr2	High	11.5100915671546	10.4375271441914	0.000177	1	-1.07256442296312
Q9CWW7	Cxxc1	High	10.411398724679	9.98049716706601	0.000178	1	-0.430901557612978
Q6ZQF7	Jade2	High	11.2166668886413	10.3138014793252	0.000182	1	-0.902865409316135
Q9QZ06	Tollip	High	11.9011956629234	11.3005789723359	0.000184	1	-0.600616690587474
Q9Z2X1	Hnrnpf	High	17.807475859375	17.1581942969786	0.000186	1	-0.649281562396389
Q8VBZ3	Clptm1	High	12.7818086528532	11.6297816596304	0.000192	1	-1.15202699322279
Q8R4R6	Nup35	High	14.1279598743389	13.1655551726083	0.000192	1	-0.962404701730668
Q8K0C4	Cyp51a1	High	15.2032091550025	13.0706386046362	0.000193	1	-2.13257055036622
Q91XS1;Q91XS1-2	Mtmr4	Medium	9.08113890859206	7.3097750305558	0.000197	1	-1.77136387803626
Q9D786	Haus5	High	10.8501402396108	9.83126536457854	0.000197	1	-1.01887487503224
Q01237	Hmgcr	High	12.17017873616	9.87202510737792	0.000198	1	-2.29815362878204
Q52KI8	Srrm1	High	13.7193499518545	12.885290087281	0.000199	1	-0.834059864573481
Q0P678	Zc3h18	High	13.1333103847972	12.6298201020152	0.000199	1	-0.503490282781938
Q8BZM1	Glmn	High	11.6285298251502	10.8936326011878	2.00E-04	1	-0.734897223962395
Q9JM05	Pias4	High	11.2577436643134	10.231591208772	0.000203	1	-1.02615245554144
Q8R418	Dicer1	High	9.37258946567853	8.03328930258934	0.000205	1	-1.33930016308919
P70168	Kpnb1	High	16.957637310956	15.8602323583592	0.000206	1	-1.09740495259678
Q6PFR5	Tra2a	Medium	14.0775841460679	13.4599580783486	0.000208	1	-0.617626067719291
O88952	Lin7c	Medium	12.2768182955694	11.2576476811791	0.00021	1	-1.01917061439029
Q923W1	Tgs1	High	11.1332983796245	10.2906238547264	0.00021	1	-0.842674524898163
P26323	Fli1	High	13.6910294569316	12.8658272291575	0.000212	1	-0.825202227774053
Q60864	Stip1	High	17.6072287971253	16.7277007905307	0.000214	1	-0.879528006594612
P10630;P10630-2	Eif4a2	High	13.8556200904203	15.5062997683504	0.000218	1	1.65067967793005
O88693	Ugcg	Medium	9.85193893456783	8.06418106166462	0.000219	1	-1.7877578729032
Q920E5	Fdps	High	15.786464264879	13.9394177179614	0.000221	1	-1.84704654691757
Q3U4S0	Pank2	High	11.0387299068796	10.105422371432	0.000222	1	-0.933307535447673
P40142	Tkt	High	19.4595488682139	18.7905552721779	0.000225	1	-0.668993596036003
Q9D3E6	Stag1	High	12.5588231998605	11.8177625435061	0.000226	1	-0.741060656354447
Q9WV54	Asah1	High	9.78876221454307	8.10658409876195	0.000228	1	-1.68217811578112
P49138	Mapkapk2	High	11.2697117773564	9.88069507120565	0.000236	1	-1.3890167061507
Q9D8W5	Psmd12	High	15.8009887415413	15.0285155340111	0.000236	1	-0.772473207530236
Q0VGB7	Ppp4r2	High	13.2731775350481	12.1249388660433	0.000237	1	-1.14823866900482
Q9QYS9;Q9QYS9-2;Q9QYS9-3;Q9QYS9-4;Q9QYS9-7;Q9QYS9-8	Qki	High	13.2940879307088	12.4996236994385	0.00024	1	-0.794464231270316
Q99LG2	Tnpo2	High	11.0063883255276	10.1052766634063	0.000242	1	-0.901111662121291
Q99KE1	Me2	High	14.1103270262585	13.2457697774465	0.000242	1	-0.864557248812011
Q80TM9	Nisch	High	11.8144870548327	10.968978162897	0.000252	1	-0.845508891935717
Q80X71	Tmem106b	Medium	10.7061885991732	9.87494396987988	0.000257	1	-0.831244629293353
P58044	Idi1	High	17.3144175816977	15.7505633387841	0.00026	1	-1.56385424291363
O55187;O55187-2	Cbx4	Medium	9.88635879562334	8.62295215436612	0.000261	1	-1.26340664125722
Q3TWL2	Pip4p1	Medium	10.5588810752233	10.0569754688552	0.000261	1	-0.501905606368062
O88271	Cfdp1	High	14.5049815289005	13.7212344800743	0.000263	1	-0.783747048826143
P14824	Anxa6	High	16.7246629404936	15.7506442472087	0.000267	1	-0.974018693284874
P04627	Araf	High	11.630743468291	11.1177632570406	0.000267	1	-0.512980211250465
Q6P5F7	Ttyh3	Medium	10.1860640202142	8.33413382907661	0.00027	1	-1.85193019113763
Q80Y19	Arhgap11a	High	8.16129391362032	4.51175856374469	0.000272	1	-3.64953534987563
A2CG63;A2CG63-2	Arid4b	High	9.38543621410073	8.5587348139092	0.000272	1	-0.826701400191533
Q9R0P4	Smap	Medium	14.321405176017	13.8286751463931	0.000277	1	-0.492730029623841
Q9CZT4	Polr3e	High	11.1846072956014	10.5263815789387	0.000279	1	-0.658225716662768
Q60823	Akt2	High	11.388593240561	10.7187900499473	0.000282	1	-0.669803190613678
Q6NVF9	Cpsf6	High	14.9990150738931	14.2073732206457	0.000293	1	-0.791641853247407
Q9JJK5	Herpud1	Medium	9.73401804856914	8.33777814468109	0.000295	1	-1.39623990388805
Q9QY36	Naa10	High	14.742951763654	13.9688320406735	0.000295	1	-0.774119722980554
Q9R008	Mvk	Medium	10.3719298462725	8.2183306741346	0.000296	1	-2.15359917213788
Q91W67	Ubl7	High	11.81314887551	10.2517368325599	3.00E-04	1	-1.56141204295013
Q91VT1	Nsmce2	Medium	11.2823446823651	10.7592960030642	0.000301	1	-0.523048679300969
Q6A4J8	Usp7	High	14.3191816790117	13.4309755491501	0.000302	1	-0.888206129861633
Q9Z2I0	Letm1	High	14.0984827706947	13.6186708074722	0.000302	1	-0.479811963222531
Q9DB15	Mrpl12	High	15.7511784813808	14.8286659047977	0.000306	1	-0.922512576583166
E9PY16	Adap1	High	11.9149897735519	11.0152534115391	0.000307	1	-0.899736362012876
Q9WUD1	Stub1	High	12.7622111948386	11.6222167861455	0.000312	1	-1.13999440869302
Q8VIG1	Rest	Medium	5.92137206514973	5.23415459867824	0.000314	1	-0.687217466471491
Q7TSI3	Ppp6r1	High	13.3559782311075	12.5246457652222	0.000322	1	-0.831332465885284
Q9CX66	D10Wsu102e	Medium	11.8151681437554	10.5895966043795	0.000324	1	-1.2255715393759
Q9D1P4	Chordc1	High	14.8248321997607	13.7857168708536	0.000332	1	-1.03911532890711
P63085	Mapk1	High	15.9906721952847	15.3242843061448	0.000332	1	-0.666387889139829
P13516	Scd1	Medium	9.70744282724529	6.57827482788139	0.000333	1	-3.1291679993639
P32921-2	Wars1	High	15.0136840204671	14.4934585345205	0.000337	1	-0.520225485946613
Q9QZ73	Dcun1d1	Medium	12.9284435060438	12.511980079652	0.00034	1	-0.416463426391775
Q99L85	Elp5	High	11.7563932647481	10.8489784637193	0.000341	1	-0.907414801028796
D3YXK1	Samd1	High	10.4269814643964	9.46274258861179	0.000342	1	-0.964238875784597
Q61122	Nab1	Medium	8.81809860235312	7.71499448581253	0.000344	1	-1.10310411654059
Q3THK3	Gtf2f1	High	13.6320139201992	12.9980097442297	0.000344	1	-0.63400417596945
Q6PGH2	Jpt2	High	14.5096259735307	13.7391908113565	0.000347	1	-0.770435162174259
Q6P1G0	Heatr6	High	10.0304540622641	9.29774442389322	0.000348	1	-0.732709638370881
P08775	Polr2a	High	13.656451370311	12.94535508756	0.000352	1	-0.711096282750921
Q8BGQ7	Aars1	High	15.4935488395306	14.5309009051843	0.000354	1	-0.962647934346295
Q68ED3	Tent4b	High	11.6922464959883	10.930740186123	0.000355	1	-0.761506309865302
Q8CI94	Pygb	High	13.8217640164737	12.971239884309	0.000356	1	-0.850524132164772
Q99L47	St13	High	16.9244547489923	16.2444698586513	0.000357	1	-0.679984890340972
Q8CAQ8;Q8CAQ8-5	Immt	High	15.2815873992258	14.5474450521031	0.00036	1	-0.734142347122658
Q8BWU5	Osgep	High	13.3306300828915	12.789108989071	0.00036	1	-0.541521093820499
Q99020	Hnrnpab	High	17.9731342889172	17.101978053156	0.000361	1	-0.87115623576128
Q00612	G6pdx	High	15.584690179153	15.0519117260271	0.000363	1	-0.532778453125905
Q8BKT3	Gcfc2	High	10.0648376925526	9.25086329278835	0.000367	1	-0.813974399764211
P97369	Ncf4	High	14.7673909969573	13.6108097665754	0.000369	1	-1.15658123038189
Q9CQJ4	Rnf2	High	12.8308677316088	12.2056697196378	0.00037	1	-0.625198011971046
Q9CZW4	Acsl3	High	11.2785982240249	9.82216707692744	0.000377	1	-1.45643114709742
Q8BSU7	Mob3a	Medium	13.7427275148763	12.7702489761997	0.000377	1	-0.97247853867659
Q61550	Rad21	High	14.0842343432115	13.4011547132112	0.000377	1	-0.683079630000233
Q3U2S4;Q3U2S4-2	Otud5	High	11.5065636347496	10.3161815968487	0.00038	1	-1.19038203790086
P62334	Psmc6	High	16.2637664783435	15.4629200964753	0.000385	1	-0.800846381868157
Q5SVQ0;Q5SVQ0-2;Q5SVQ0-3;Q5SVQ0-4	Kat7	High	12.5653316594266	11.7638574210887	0.000387	1	-0.801474238337839
Q91WE2	Psme3ip1	High	13.5175802411154	12.6780156817598	0.000395	1	-0.839564559355512
Q61136	Prpf4b	High	12.6384607567089	12.0884284113828	0.000395	1	-0.550032345326086
Q8BRF7	Scfd1	High	13.4198511971053	12.8659662651625	0.000398	1	-0.553884931942802
P09926	Surf2	High	12.786992918043	12.1554447628089	0.000399	1	-0.631548155234121
Q91V81	Rbm42	High	13.844915782092	13.260496342767	4.00E-04	1	-0.584419439324916
P21126	Ubl4a	High	13.9589756044542	12.957889572928	0.000401	1	-1.00108603152617
Q91YN5;Q91YN5-2;Q91YN5-3	Uap1	High	9.97866755865835	9.30856566147203	0.000401	1	-0.670101897186314
Q9CXV9	Dcun1d5	High	14.1090123586585	12.6819722637581	0.000405	1	-1.42704009490044
A2ACQ1	Dhx35	High	10.9974535591801	10.4046059262926	0.000407	1	-0.592847632887516
P31750	Akt1	High	11.8343180537578	10.5047043490935	0.000409	1	-1.32961370466433
Q9JLV5	Cul3	High	13.5768598257682	12.7486126691616	0.000409	1	-0.828247156606587
P63321	Rala	Medium	13.184815662513	12.1630030068567	0.000411	1	-1.02181265565631
O54941	Smarce1	High	14.3284972768106	13.7481793413482	0.000411	1	-0.580317935462437
P28574-2	Max	High	13.6566115731513	12.5061601309043	0.000413	1	-1.15045144224695
P62960	Ybx1	High	19.488705782856	18.5408088308774	0.000415	1	-0.947896951978535
Q6NZF1	Zc3h11a	High	13.2851358976085	12.5709180864345	0.000417	1	-0.714217811173963
Q8BLY7	Hps6	High	9.44469227905965	8.770902231474	0.000418	1	-0.673790047585651
Q8CHS8;Q8CHS8-3	Vps37a	Medium	9.57350652073091	9.23999499989646	0.000421	1	-0.333511520834454
Q6PAR5;Q6PAR5-2;Q6PAR5-4	Gapvd1	High	12.6478078932856	11.8123608851596	0.000423	1	-0.835447008125945
Q9JLB0-2	Mpp6	High	12.0725104119473	10.7360115275985	0.000426	1	-1.33649888434875
Q3U1M7	Zmynd8	High	11.1037948489477	10.4094602099703	0.000426	1	-0.694334638977395
Q8QZY9	Sf3b4	Medium	14.0628469805878	13.5391311037328	0.000427	1	-0.523715876855082
Q8C561;Q8C561-2	Lmbrd2	Medium	7.51584547572675	5.21071186774834	0.000431	1	-2.30513360797841
Q8C7E9	Cstf2t	High	12.1277406930342	11.5134231459072	0.000433	1	-0.614317547126982
Q8BJ05	Zc3h14	High	12.5640042465302	11.8570339241341	0.000434	1	-0.706970322396069
Q9D0R2	Tars1	High	15.2337851933306	14.6545657602612	0.000435	1	-0.579219433069381
Q8CFI2	Cdc34	Medium	13.5858820810484	11.8114141926118	0.000445	1	-1.77446788843659
Q6ZQ93	Usp34	High	8.52130881754349	7.023293978226	0.000452	1	-1.49801483931749
Q8CGP0	H2bu1	Medium	14.3816928490261	12.6092952989792	0.000453	1	-1.77239755004692
Q91YY4	Atpaf2	High	11.1878079753178	10.108885351952	0.000454	1	-1.07892262336574
Q91W18;Q91W18-2;Q91W18-3	Tdrd3	High	9.9905752768318	9.17851275497724	0.000456	1	-0.812062521854557
G3X9K3	Arfgef1	High	10.5982783175138	9.71259506519016	0.000458	1	-0.885683252323634
P49443	Ppm1a	High	12.6713298799019	11.8407551338633	0.000458	1	-0.830574746038669
O35972	Mrpl23	Medium	13.3376366474373	12.4167114718155	0.000463	1	-0.920925175621832
Q8BH58	Tiprl	High	14.0437960100666	13.4112518528522	0.000465	1	-0.632544157214364
Q99J95	Cdk9	High	13.200439289212	12.4663457513362	0.000466	1	-0.734093537875737
P45700	Man1a1	High	13.191811661399	11.9641630116485	0.000467	1	-1.22764864975056
Q9EQK5	Mvp	High	15.4888839395647	14.5393145194607	0.000468	1	-0.949569420104025
P54823	Ddx6	High	15.7595683835934	14.7378962249508	0.000469	1	-1.02167215864265
Q9QXT1	Dapp1	Medium	10.4034639017865	9.59494235597987	0.000474	1	-0.808521545806608
Q61179	Irf9	Medium	11.1783003655578	10.7181573291982	0.000475	1	-0.460143036359648
O08788;O08788-2	Dctn1	High	12.7207518063194	12.1330301531689	0.000478	1	-0.587721653150519
Q7TMV3	Fastkd5	High	8.52770167232213	7.60659201462704	0.000481	1	-0.921109657695092
Q8C9B9	Dido1	High	11.504895271326	11.0581758449136	0.000484	1	-0.446719426412379
Q99JV5	Stard4	High	12.8788661876618	10.6885409761189	0.000489	1	-2.19032521154292
Q62167	Ddx3x	High	17.4925419236808	16.8540022718999	0.00049	1	-0.638539651780913
P47811	Mapk14	High	12.4082136160825	11.3460011969775	0.000493	1	-1.06221241910504
P27548	Cd40lg	Medium	11.8058832132907	10.6405084247044	0.000494	1	-1.16537478858623
Q91W50	Csde1	High	15.3582269162049	13.6585639071597	0.000495	1	-1.69966300904519
Q921G8	Tubgcp2	High	11.1943407046185	10.7739239576325	0.000495	1	-0.420416746986065
P97820	Map4k4	High	8.89077517883446	7.82463248340734	0.000496	1	-1.06614269542711
O88587;O88587-2	Comt	High	13.0532848273438	12.1551888883296	5.00E-04	1	-0.898095939014119
Q9D1D4	Tmed10	Medium	15.7152232137479	15.1351374259893	0.000502	1	-0.580085787758529
Q9D0M3;Q9D0M3-2	Cyc1	High	16.1895901198068	15.5741035096392	0.000505	1	-0.615486610167665
Q91Z67	Srgap2	High	9.31927911995961	8.12299205359965	0.00051	1	-1.19628706635996
P35278	Rab5c	Medium	15.303067890337	14.7244325065773	0.00051	1	-0.578635383759618
Q8BJQ2	Usp1	High	9.40630475980216	7.23515438271492	0.000512	1	-2.17115037708724
Q9CSU0	Rprd1b	High	14.9027163514733	14.3985041433768	0.000512	1	-0.504212208096487
Q922H1;Q922H1-2	Prmt3	High	12.6036819693918	11.9745039494489	0.000513	1	-0.629178019942909
Q8CHI8;Q8CHI8-2;Q8CHI8-3;Q8CHI8-4	Ep400	High	10.1279874033949	9.74955434959834	0.000513	1	-0.378433053796552
Q9D1P2	Kat8	High	11.902534474152	11.4244179724479	0.000521	1	-0.478116501704161
O54946	Dnajb6	High	12.7476439023686	11.8942121394307	0.000525	1	-0.853431762937873
Q9DCL8	Ppp1r2	High	13.3496470733769	12.6780355483473	0.000526	1	-0.671611525029579
P47791;P47791-2	Gsr	Medium	10.8219685482397	9.88994469267439	0.000529	1	-0.932023855565355
Q99KV1	Dnajb11	High	14.8342316052586	13.9115025445705	0.000538	1	-0.92272906068812
Q80TV8	Clasp1	High	11.6521298339311	10.430881549401	0.00054	1	-1.22124828453015
Q61510	Trim25	High	12.9793756497209	11.8542010268395	0.000541	1	-1.12517462288142
P35564	Canx	High	17.5643869816375	16.6128085387321	0.000541	1	-0.951578442905383
Q9CWL8	Ctnnbl1	High	14.0800426448481	13.1818383550028	0.000543	1	-0.898204289845385
Q9QX11;Q9QX11-2	Cyth1	High	13.7101162283526	13.0975097149684	0.000543	1	-0.612606513384165
Q4QY64	Atad5	High	9.64961486573134	6.95917646361859	0.000547	1	-2.69043840211275
Q8BY46	Znf574	Medium	7.92254434347194	7.42648969429719	0.00055	1	-0.496054649174758
Q8CDN6	Txnl1	High	16.4342130828061	15.4195853928443	0.000551	1	-1.01462768996179
Q9DBH0	Wwp2	High	9.93405367361134	9.07095183032289	0.000553	1	-0.863101843288446
Q60838	Dvl2	High	10.1139918225155	8.9001911007993	0.000562	1	-1.21380072171619
Q9QZS3;Q9QZS3-2;Q9QZS3-3;Q9QZS3-4	Numb	Medium	7.37906820796754	6.80867675009663	0.000566	1	-0.570391457870907
Q3U1Y4	Dennd4b	High	12.4409566455418	12.0050605560121	0.000566	1	-0.435896089529786
Q569Z6	Thrap3	High	15.3544848208702	14.8326129372121	0.000567	1	-0.521871883658102
Q80TP3	Ubr5	High	11.6229176480438	10.4935503837774	0.00057	1	-1.12936726426634
Q8CFE2	Hpf1	High	14.0621496886266	13.4072271729744	0.00057	1	-0.654922515652261
Q8R480	Nup85	High	15.4754259320231	14.5988571551881	0.000573	1	-0.876568776834974
Q78IK4	Apool	High	14.2760936558341	13.6476503243831	0.000584	1	-0.628443331450999
Q6P4T0	Atg2a	High	9.2817959966057	8.60996934197683	0.000587	1	-0.671826654628871
Q6NZL6	Tonsl	Medium	6.73725275035115	3.19517123286538	0.000594	1	-3.54208151748578
Q99KJ8	Dctn2	High	15.0088707629847	14.4615831025721	0.000596	1	-0.547287660412641
Q8VIM9	Irgq	Medium	10.3190599076732	10.1108084348962	0.000596	1	-0.208251472777039
Q9JKR6	Hyou1	High	16.0811221331165	15.2853078001263	0.000598	1	-0.795814332990211
P35282	Rab21	High	16.7339309619448	15.7450209013454	0.000602	1	-0.988910060599396
Q99JF8	Psip1	High	14.4559198030627	13.8891923824457	0.000603	1	-0.566727420616992
Q8VDM4	Psmd2	High	15.7882898510641	14.9669864533387	0.000605	1	-0.821303397725359
Q91YR7	Prpf6	High	14.077920947928	13.4134443624285	0.000606	1	-0.664476585499493
A2AR02	Ppig	High	11.7176604383302	11.0083650778271	0.000607	1	-0.709295360503091
Q99PU8-3	Dhx30	High	12.8756023529736	12.4510494112557	0.000609	1	-0.424552941717955
Q9Z1F9	Uba2	High	15.3639688166457	14.8509790716143	0.000611	1	-0.512989745031424
Q9Z1R2	Bag6	High	13.6144653799336	12.6689936857519	0.000615	1	-0.945471694181686
Q56A08	Gpkow	High	12.9219731322493	12.3670319569402	0.000616	1	-0.554941175309075
Q922R5	Ppp4r3b	High	13.1156544250834	11.9318873217655	0.000618	1	-1.18376710331792
Q8K2V1	Ppp4r1	High	11.628317817303	10.7346190399247	0.000618	1	-0.893698777378312
Q8VDQ9	Kri1	High	11.9731166945194	11.4709924449179	0.000619	1	-0.502124249601454
Q9DB16	Cab39l	High	12.9017791801248	12.2271972954491	0.000633	1	-0.674581884675636
Q61624	Znf148	High	10.9492874139961	10.4548810565213	0.000633	1	-0.49440635747478
Q9EPE9	Atp13a1	High	12.2969044361818	11.6487214797612	0.000635	1	-0.648182956420547
Q3U3T8;Q3U3T8-3	Wdr62	Medium	6.86664866418358	3.33443907153017	0.000636	1	-3.53220959265341
Q60974	Ncor1	High	10.3057211949691	9.59005601026034	0.000637	1	-0.715665184708795
P11438	Lamp1	Medium	12.8543345534144	11.9183399796488	0.000643	1	-0.935994573765559
G3X922	Dnajc13	High	12.4573573919274	11.9341396120131	0.000643	1	-0.523217779914235
P63017	Hspa8	High	21.5248901195106	20.3174527004866	0.000645	1	-1.20743741902399
Q62383	Supt6h	High	13.0817242133253	12.5632891437335	0.000646	1	-0.518435069591774
Q3U186	Rars2	High	13.1453485726743	12.4515502880188	0.000656	1	-0.693798284655573
E9Q2I4	Mideas	High	11.0872661848215	10.3955276667383	0.00066	1	-0.691738518083231
Q920Q4	Vps16	High	11.9577959828383	11.2722435557726	0.00066	1	-0.685552427065744
Q3UH93	Plxnd1	Medium	6.61016682432471	4.55030108872584	0.000661	1	-2.05986573559887
P26039	Tln1	High	15.6761181803697	15.0448730020442	0.000667	1	-0.63124517832548
P25976	Ubtf	High	14.6814293947851	14.0077971133623	0.00067	1	-0.673632281422844
Q9CYA0	Creld2	High	12.1676343534913	10.8027445851555	0.000672	1	-1.36488976833586
P39749	Fen1	High	15.8619777307336	14.9747323175302	0.000678	1	-0.88724541320342
Q9CW03	Smc3	High	14.6231040552281	14.0390839007312	0.000688	1	-0.584020154496855
P70335;P70335-2	Rock1	High	11.1990161617742	10.4297907138377	0.000689	1	-0.769225447936504
O70503	Hsd17b12	High	15.5128837398904	14.8588313265216	0.000702	1	-0.654052413368772
Q9CPT4	Mydgf	Medium	13.8357664379191	12.132769423938	0.000703	1	-1.70299701398105
Q9Z1Z2	Strap	High	16.1928522494977	15.1330864196657	0.000708	1	-1.05976582983199
A6X919	Dpy19l1	Medium	8.37678702713727	7.74416001366951	0.000708	1	-0.632627013467757
P28867	Prkcd	High	14.5929044479599	13.7537499740064	0.000709	1	-0.839154473953506
P56960	Exosc10	High	13.9959656948542	13.2800708349814	0.000709	1	-0.715894859872776
Q9QY76	Vapb	Medium	14.9726601144058	14.1771429667947	0.00071	1	-0.795517147611003
P07356	Anxa2	High	12.9109794155139	11.5939423975474	0.000712	1	-1.31703701796655
Q9CQV7	Dnajc19	Medium	12.7933476786038	11.2879974058591	0.000714	1	-1.50535027274466
Q8K2H1;Q8K2H1-2	Pphln1	Medium	9.72089524706468	8.94867425785912	0.000716	1	-0.772220989205556
Q8BXQ2	Pigt	High	11.6213675311929	11.0910196104153	0.000717	1	-0.530347920777533
P97480	Eya3	High	12.1122061971524	11.1210331068009	0.000719	1	-0.991173090351461
Q6P5E4	Uggt1	High	14.1836371300462	13.7146129053182	0.00072	1	-0.469024224728008
Q99MK8	Grk2	High	14.0779814651492	13.4298602588982	0.000723	1	-0.648121206250963
Q9DCN2;Q9DCN2-2	Cyb5r3	High	15.5258800188801	15.1166460226814	0.00073	1	-0.409233996198665
Q8BIL5	Hook1	High	9.86998324056821	8.42365113960892	0.000731	1	-1.44633210095929
Q99JW2	Acy1	High	13.9113278304028	13.0182312987522	0.000731	1	-0.893096531650558
Q8CGC4	Lsm14b	High	10.8846295683474	8.85208963457853	0.000732	1	-2.03253993376888
Q80YR4;Q80YR4-3	Znf598	High	11.4476843552645	10.5764080506331	0.000733	1	-0.871276304631467
P60335	Pcbp1	High	18.0847874036114	17.0565240761706	0.000736	1	-1.02826332744075
B2RXS3;F8VQ70	Scaper	Medium	6.92270382541362	6.10849931838294	0.000736	1	-0.814204507030682
Q99MR6;Q99MR6-2	Srrt	High	15.3198908221214	14.4879965448507	0.000741	1	-0.831894277270651
Q6DID5	Pwwp3a	High	10.5836671985472	9.4374041527455	0.000742	1	-1.1462630458017
Q61687	Atrx	High	11.8017553327986	10.9049677044984	0.000753	1	-0.896787628300194
Q8BTU1	Cfap20	Medium	12.7693016501778	12.3219551526421	0.000754	1	-0.447346497535657
P27577	Ets1	Medium	10.216729402804	8.92947916839974	0.000756	1	-1.28725023440422
Q8BMB3	Eif4e2	High	13.1517507501692	12.0073293572669	0.000761	1	-1.14442139290231
Q8CHY3	Dym	Medium	9.42741878018224	8.21108471437042	0.000765	1	-1.21633406581182
Q3TDQ1	Stt3b	High	12.9802780613985	12.076664231716	0.000765	1	-0.903613829682477
P28028	Braf	High	10.768300388581	10.1669567122272	0.000765	1	-0.601343676353816
P97814	Pstpip1	Medium	10.3084981645293	9.60339044768276	0.000767	1	-0.70510771684652
Q0GNC1	Inf2	High	11.5506848477293	10.114880491765	0.000768	1	-1.43580435596433
Q9QUR6	Prep	High	14.9450174081637	14.1218126930429	0.000768	1	-0.823204715120781
P10639	Txn	Medium	18.5480182778078	17.9077523786428	0.000768	1	-0.640265899165023
P97470	Ppp4c	High	14.0706924157518	13.1193996754447	0.00077	1	-0.951292740307087
Q9CYI4	Luc7l	High	14.7744757785567	14.0468621810598	0.000771	1	-0.727613597496932
Q99N57;Q99N57-2	Raf1	Medium	9.29728104573389	8.60258557664367	0.000772	1	-0.694695469090224
Q9DB42	Znf593	Medium	15.8795070678287	15.3113465421437	0.000775	1	-0.568160525685037
O35654	Pold2	High	13.548961186484	12.6671260938507	0.00078	1	-0.881835092633278
Q99J77	Nans	High	14.9245192337306	14.3978740411517	0.00078	1	-0.526645192578902
Q8K2C7	Os9	High	11.8688384747055	10.6498438862758	0.000782	1	-1.21899458842978
P33174	Kif4	High	10.8649855814139	7.60077281801308	0.000783	1	-3.26421276340083
P57080	Usp25	High	11.1512295301712	10.2998859215533	0.000783	1	-0.851343608617864
Q99LC2	Cstf1	High	13.9130694011414	13.142449529229	0.000784	1	-0.770619871912436
O88736	Hsd17b7	Medium	10.750325664103	9.66009145213414	0.00079	1	-1.09023421196886
Q01768	Nme2	High	20.8107535668509	20.1484665000739	0.000791	1	-0.66228706677699
Q922J9;Q922J9-4	Far1	High	14.7280356477781	13.4986360860247	0.000796	1	-1.22939956175338
Q5KU39	Vps41	High	10.8722666371994	10.3167304652178	0.000796	1	-0.555536171981585
Q5NCJ0	Rapgef6	High	11.1362076539859	10.7459390844345	0.000796	1	-0.390268569551377
O35730	Ring1	High	11.7734678865821	11.1588124338913	0.000798	1	-0.61465545269083
P83741;P83741-2;P83741-3;P83741-4	Wnk1	High	11.8218471725091	10.0578446783275	8.00E-04	1	-1.76400249418157
Q80U70	Suz12	High	12.8143436430058	11.5013002200505	8.00E-04	1	-1.3130434229553
Q9EPQ7	Stard5	Medium	11.8175665359764	10.809809889394	0.000805	1	-1.00775664658239
Q9WVE8	Pacsin2	High	13.3229895886773	12.6112007080903	0.000805	1	-0.711788880586983
Q61990	Pcbp2	High	18.3209503582801	16.9537470831845	0.000809	1	-1.36720327509552
Q9R190	Mta2	High	15.2308424435336	14.6146885271703	0.000809	1	-0.616153916363372
Q91V92	Acly	High	16.2557291727524	15.0984661160703	0.000812	1	-1.15726305668213
A2BH40	Arid1a	High	12.8404812178999	12.2029315272884	0.000812	1	-0.637549690611502
Q6P5E6	Gga2	High	13.2275671023082	12.4271703700006	0.000815	1	-0.80039673230754
Q61699	Hsph1	High	15.696788693375	14.6042788620912	0.000816	1	-1.09250983128378
Q8C5W3;Q8C5W3-2	Tbcel	High	11.3717516453235	10.975502484139	0.000816	1	-0.39624916118453
Q504M2	Pdp2	High	10.6889833247461	9.13427971288334	0.000823	1	-1.55470361186279
O35226-2	Psmd4	High	15.2658814303382	14.4945287655899	0.000825	1	-0.771352664748299
E9PWW9	Rsf1	High	11.6074378320393	10.9389669060271	0.000826	1	-0.668470926012171
Q99LE6	Abcf2	High	15.372598807872	14.3446775367736	0.000827	1	-1.02792127109839
Q9CR59	Gadd45gip1	High	12.7267068773552	11.4690900103423	0.000832	1	-1.25761686701286
P63147	Ube2b	Medium	10.5083499462204	9.27020865664575	0.000833	1	-1.23814128957465
Q9CQS4	Slc25a46	Medium	9.71416642663294	9.60800842856067	0.000836	1	-0.106157998072268
P62254	Ube2g1	Medium	12.5016651124617	11.8052892197806	0.000837	1	-0.696375892681177
Q9WUU7	Ctsz	High	14.8916898001951	13.8303226557366	0.000839	1	-1.06136714445856
Q9D7X8	Ggct	Medium	13.7100785247961	13.0087304652294	0.000839	1	-0.701348059566699
Q922X9	Prmt7	High	11.5100032802913	10.8499060746326	0.000844	1	-0.66009720565876
O35984	Pbx2	Medium	10.1019229126549	9.43015489102093	0.000846	1	-0.671768021633964
Q9QXL1	Kif21b	Medium	6.40654077229316	5.80553488557972	0.00085	1	-0.601005886713446
Q9WTK5	Nfkb2	High	15.455009089135	14.8830732547807	0.000851	1	-0.57193583435428
P19096	Fasn	High	16.6872050764071	15.1512850421735	0.000853	1	-1.53592003423366
Q8BVF2	Pdcl3	High	14.4305166442308	13.6477611303534	0.000855	1	-0.782755513877383
P29341	Pabpc1	High	18.3600788419517	17.4652901045874	0.00086	1	-0.894788737364326
Q8VDD5	Myh9	High	17.9144649296832	17.350576562294	0.000863	1	-0.563888367389247
Q8K1A5	Tmem41b	Medium	11.4532790597613	10.2406899237554	0.000864	1	-1.21258913600585
P61027	Rab10	High	16.2309525836312	15.3165508323072	0.000866	1	-0.914401751323986
Q80W37	Snupn	Medium	10.6300267404019	9.8762680960842	0.000871	1	-0.753758644317742
P14685	Psmd3	High	16.3659686948781	15.652352307715	0.000878	1	-0.713616387163096
Q921I2	Klhdc4	High	12.943880999481	12.2633893280641	0.000878	1	-0.680491671416867
A2AJI0;A2AJI0-2	Map7d1	High	10.3415263786366	9.08890921785322	0.00088	1	-1.25261716078342
P58064	Mrps6	Medium	13.5188905379893	12.4448280719057	0.000883	1	-1.07406246608356
Q6A0A2	Larp4b	High	12.6789342669303	11.2814181657177	0.000885	1	-1.3975161012126
Q3UIX4	Srsf11	High	13.9005568664357	13.2730293798098	0.000886	1	-0.627527486625846
P08113	Hsp90b1	High	18.0477101776003	17.1135078027938	0.000893	1	-0.934202374806492
Q8CAY6	Acat2	High	14.8751490793026	13.0662523259661	0.000895	1	-1.80889675333645
Q9DAW6	Prpf4	High	13.2861782740214	12.9101097555654	0.000897	1	-0.376068518455975
Q78PY7	Snd1	High	16.9242847997217	15.9280009293543	0.000898	1	-0.996283870367423
Q3TKY6	Cwc27	High	12.3747487678393	11.8499741378118	0.000899	1	-0.524774630027503
P41105	Rpl28	High	19.5115371180332	18.7476887665155	9.00E-04	1	-0.763848351517709
Q7TPD0	Ints3	High	12.7279669113396	12.0389589676641	0.000903	1	-0.689007943675545
Q8BKX1;Q8BKX1-2;Q8BKX1-3;Q8BKX1-4	Baiap2	Medium	8.32788048013807	6.54214305859599	0.000911	1	-1.78573742154208
Q8K183	Pdxk	High	13.6965225545117	13.0859372473528	0.000912	1	-0.610585307158949
Q8K4M5	Commd1	Medium	11.8450275955988	10.9748880151111	0.000917	1	-0.870139580487708
P59235	Nup43	High	13.4026754406618	12.5570217118438	0.000926	1	-0.845653728817936
Q9JJ94	Ssna1	Medium	11.6638030320263	10.3837236650625	0.000927	1	-1.28007936696383
Q80UZ2;Q80UZ2-2	Sdad1	High	13.6380001954591	12.8458495469844	0.000936	1	-0.79215064847474
Q3TSG4	Alkbh5	High	12.131557698098	11.3065819958886	0.000937	1	-0.824975702209453
Q62318	Trim28	High	16.8253772279501	16.2690938224408	0.000938	1	-0.55628340550934
Q8BH04	Pck2	High	14.0488957684533	13.3907959333861	0.000939	1	-0.658099835067221
Q8BMA5	Npat	High	8.20328854655053	7.22476415441295	0.00094	1	-0.97852439213758
Q924Z6	Xpo6	High	10.953000209627	9.75846314122047	0.000941	1	-1.19453706840657
Q9JHU9	Isyna1	High	15.6356771295944	14.3297819340572	0.000944	1	-1.30589519553718
Q8BG30	Nelfa	High	13.0605072704228	12.586847507961	0.000946	1	-0.473659762461708
Q9QUN3	Blnk	High	13.389247601611	12.7515914808465	0.000947	1	-0.637656120764426
Q8BKX6	Smg1	High	9.82036045737912	9.35532563519982	0.00095	1	-0.465034822179303
Q80U72;Q80U72-2;Q80U72-3	Scrib	High	10.861950884759	9.78916128127743	0.000952	1	-1.07278960348159
Q8BI84	Mia3	High	10.9098064666738	10.2121671636953	0.000953	1	-0.697639302978565
Q91XV3	Basp1	High	14.9925515239442	14.4011458245897	0.000953	1	-0.591405699354452
P98083;P98083-2	Shc1	High	11.1337553924191	10.6063934805888	0.000959	1	-0.527361911830262
Q9WV70	Noc2l	High	13.925030996382	13.1712815715243	0.000962	1	-0.753749424857755
P68510	Ywhah	High	16.6013206774036	16.1524835699875	0.000964	1	-0.448837107416161
P60843	Eif4a1	High	19.8447007461842	17.2026711942527	0.000967	1	-2.64202955193152
Q8CGY8	Ogt	High	14.195700433335	13.0137800989375	0.000967	1	-1.18192033439755
Q9QXS1;Q9QXS1-2	Plec	High	12.7088936835282	11.9741001655429	0.000969	1	-0.73479351798535
Q9QWH1	Phc2	High	10.6819996824067	9.46548215261275	0.000971	1	-1.21651752979398
Q9Z277	Baz1b	High	13.2918055963502	12.5420221289776	0.000972	1	-0.749783467372595
Q8BTI8	Srrm2	High	14.152252340312	13.2772555997835	0.000974	1	-0.874996740528461
Q9DCS2	Mettl26	Medium	13.464657105134	12.9094449879786	0.000977	1	-0.555212117155326
Q80TR8;Q80TR8-4	Dcaf1	High	11.3068412890139	10.486164469472	0.000983	1	-0.820676819541934
Q8BG48	Stk17b	Medium	11.4726255875101	10.6966725380136	0.000984	1	-0.775953049496444
E9Q1P8	Irf2bp2	High	13.2538084022835	11.7341495600866	0.000987	1	-1.51965884219685
Q8CHG3	Gcc2	High	9.71242382977514	8.45060767419883	0.000988	1	-1.26181615557632
Q8K136	Scnm1	Medium	12.0041887889491	11.0121074469444	0.000992	1	-0.992081342004713
P61290	Psme3	High	17.5695384544582	16.4806551268944	0.000997	1	-1.08888332756375
Q9DBY0;Q9DBY0-2;Q9DBY0-3	Foxp4	High	10.5345851008112	9.59141854112407	0.000998	1	-0.943166559687088
Q8VCN5	Cth	Medium	9.69471766841701	5.3487257217904	0.001	1	-4.34599194662661
Q6ZQA0;Q6ZQA0-2	Nbeal2	High	6.65250074964747	3.85339014602835	0.001	1	-2.79911060361912
F8VPJ6	Rfx7	High	7.28004545809544	5.14411146732289	0.001	1	-2.13593399077255
Q02257	Jup	High	12.7687946233067	10.6677589035177	0.001	1	-2.101035719789
Q14BV6	Ydjc	Medium	8.4312278042783	6.49500063029357	0.001	1	-1.93622717398473
Q9D8I1	Mzb1	High	15.9203263270515	13.9977279748551	0.001	1	-1.92259835219635
O54972	Cbfa2t3	Medium	8.0387781891483	6.19622842477138	0.001	1	-1.84254976437692
O88325	Naglu	High	10.0018198994069	8.31879620228313	0.001	1	-1.68302369712373
Q9D9V3;Q9D9V3-2	Echdc1	High	12.8397752875613	11.2691258613991	0.001	1	-1.57064942616218
Q8R1R3	Stard7	Medium	10.3834287727295	8.81974938489274	0.001	1	-1.56367938783678
Q8VEL2	Mtmr14	High	11.2141494170691	9.66883699306901	0.001	1	-1.54531242400014
Q9QY66	Znhit2	Medium	10.1610514156704	8.72468945186877	0.001	1	-1.43636196380159
P54731	Faf1	High	12.981354303305	11.6046696488257	0.001	1	-1.3766846544793
Q9ES00	Ube4b	High	11.6552554751185	10.325633078995	0.001	1	-1.32962239612355
Q571I4	Prag1	High	9.06166848970919	7.75856496811795	0.001	1	-1.30310352159124
P70288	Hdac2	High	12.8023654063267	11.5203793316506	0.001	1	-1.28198607467615
Q60865	Caprin1	High	15.7694236728604	14.5001047178569	0.001	1	-1.2693189550035
Q9CZ83;Q9CZ83-2	Mrpl55	Medium	12.7902599025958	11.5327579020199	0.001	1	-1.2575020005759
Q6ZQ58	Larp1	High	14.9778580002579	13.7217772220878	0.001	1	-1.25608077817004
Q9CX99	Grap	High	16.5738192992156	15.3244685683633	0.001	1	-1.24935073085228
P60762-2	Morf4l1	High	14.1812121148687	12.9679585229248	0.001	1	-1.21325359194388
Q8VDJ3	Hdlbp	High	15.0418053450571	13.8316894500872	0.001	1	-1.21011589496991
O55143	Atp2a2	High	14.695240072621	13.5131234589169	0.001	1	-1.18211661370411
Q8K205;Q9D4G5	Pop1	High	12.9388421592714	11.7675136502774	0.001	1	-1.17132850899396
Q6WKZ8;Q6WKZ8-2	Ubr2	High	10.3774729857664	9.22341234156833	0.001	1	-1.15406064419807
Q91YW3	Dnajc3	High	12.9848071767911	11.8315140982831	0.001	1	-1.15329307850797
Q8C2E4	Ptcd1	High	9.26059883229687	8.13885874403566	0.001	1	-1.12174008826121
P19324	Serpinh1	High	11.4451351462002	10.3305024221543	0.001	1	-1.1146327240459
Q01853	Vcp	High	18.2055544321716	17.0930589515295	0.001	1	-1.11249548064212
Q8R1X6	Spart	High	10.0649419070666	8.95378112732782	0.001	1	-1.11116077973874
Q9CS74	Ecd	High	12.0448485867381	10.9414355980007	0.001	1	-1.10341298873737
Q91YE5;Q91YE5-2;Q91YE5-3	Baz2a	High	9.57756761647994	8.48785155298498	0.001	1	-1.08971606349496
Q8R323	Rfc3	High	13.8259563277662	12.7663327236882	0.001	1	-1.05962360407795
Q9QZK2	Bcar3	High	11.5291332021666	10.4749043519162	0.001	1	-1.05422885025048
Q91VC9	Ghitm	Medium	13.562974833986	12.508958948561	0.001	1	-1.05401588542505
P63037	Dnaja1	High	16.0759798469872	15.025220813407	0.001	1	-1.05075903358019
Q9WTL7	Lypla2	High	14.9509554945961	13.9012324665847	0.001	1	-1.04972302801139
Q91VN4	Chchd6	Medium	10.5341394792385	9.49044367034506	0.001	1	-1.04369580889342
P97287	Mcl1	High	13.0246134501679	11.9872411519269	0.001	1	-1.03737229824096
Q9JMG1	Edf1	Medium	16.426660035068	15.3919718455804	0.001	1	-1.03468818948767
Q8R3C0	Mcmbp	High	13.9773308694861	12.9464148744737	0.001	1	-1.03091599501247
Q60846	Tnfrsf8	Medium	10.1468343642312	9.12042283853175	0.001	1	-1.02641152569945
Q9WV86	Katna1	High	9.60423984421315	8.58513970999877	0.001	1	-1.01910013421439
Q8CD10	Micu2	Medium	10.1221244921068	9.10425533976798	0.001	1	-1.01786915233882
Q9CXW3	Cacybp	High	17.2325208302075	16.228975182561	0.001	1	-1.00354564764652
Q9ERI5;Q9ERI5-2	Jmjd6	High	12.4495342410166	11.4506716649114	0.001	1	-0.998862576105198
P15535;P15535-2	B4galt1	Medium	11.1954060295648	10.1975315803934	0.001	1	-0.997874449171388
Q99J72;Q99J72-4	Apobec3	High	14.3599939893203	13.3642336671084	0.001	1	-0.995760322211945
Q99PL5	Rrbp1	High	13.6657764197367	12.6703150621302	0.001	1	-0.995461357606557
Q924A2	Cic	High	7.90791820544629	6.91319593801217	0.001	1	-0.994722267434121
Q8BSI6	R3hcc1	Medium	8.82342093133132	7.83198361983997	0.001	1	-0.991437311491349
Q91WR3;Q91WR3-3	Ascc2	High	11.0933503830964	10.1198720728078	0.001	1	-0.973478310288513
Q9D3U0	Pus10	High	12.2913514525306	11.3218075456196	0.001	1	-0.969543906910987
E9PYK3	Parp4	High	8.54284408957541	7.58146317550225	0.001	1	-0.961380914073158
Q64131	Runx3	High	12.5526088191805	11.5950240378894	0.001	1	-0.957584781291096
O70378	Emc8	High	12.8514219753633	11.8977919837416	0.001	1	-0.953629991621735
Q80WJ7	Mtdh	High	15.5764894067542	14.6260618117233	0.001	1	-0.950427595030856
O55047	Tlk2	High	10.1008770064348	9.15696515325392	0.001	1	-0.94391185318085
Q9WTX6	Cul1	High	13.3874750602518	12.4459376035775	0.001	1	-0.941537456674297
P62071	Rras2	High	15.1596741655675	14.2253912748492	0.001	1	-0.934282890718373
Q9WUH1	Tmem115	Medium	9.65525660576815	8.73563620893433	0.001	1	-0.919620396833819
Q8BHG1	Nrdc	High	13.6196504163206	12.7004840463272	0.001	1	-0.919166369993411
P36916	Gnl1	High	11.8501659700162	10.932633159317	0.001	1	-0.917532810699251
Q9ESV0	Ddx24	High	13.7762257554271	12.8660594568068	0.001	1	-0.910166298620279
O54864;O54864-2;O54864-3	Suv39h1	High	11.0458376007725	10.1388405720096	0.001	1	-0.906997028762891
P84102	Serf2	Medium	12.7798187772325	11.8754704783058	0.001	1	-0.904348298926758
Q3TXS7	Psmd1	High	15.0367153198517	14.1335293535441	0.001	1	-0.903185966307621
Q8BQZ5	Cpsf4	Medium	13.3879436995975	12.4853815730022	0.001	1	-0.902562126595235
Q8VE62	Paip1	Medium	11.8703967508705	10.973964991027	0.001	1	-0.896431759843516
Q3UY34	Custos	High	12.4160081745364	11.5208077276571	0.001	1	-0.895200446879311
Q9Z2B9	Rps6ka4	High	10.3644360113893	9.47549953767913	0.001	1	-0.888936473710197
Q9JKV1	Adrm1	High	14.3690243105878	13.4837848064995	0.001	1	-0.885239504088352
Q64514	Tpp2	High	14.1353067843268	13.2509717938725	0.001	1	-0.884334990454315
Q9DCU6	Mrpl4	High	13.4837930720727	12.6016381593714	0.001	1	-0.882154912701289
B9EJ80	Pdzd8	High	10.0726626408808	9.19932186149226	0.001	1	-0.873340779388556
P97868	Rbbp6	High	11.6074185232712	10.7366694812876	0.001	1	-0.870749041983608
P01633	Igk-V19-17	Medium	13.9502290394117	13.081932206065	0.001	1	-0.868296833346692
Q9CQM9	Glrx3	High	15.6261078121825	14.7582624833508	0.001	1	-0.867845328831628
O35242	Nsmaf	High	10.2591326632014	9.39664848566408	0.001	1	-0.862484177537269
O54692	Zw10	High	11.7490698634726	10.8881293325615	0.001	1	-0.860940530911039
Q9QWV9	Ccnt1	High	12.1709886089341	11.3119543538925	0.001	1	-0.859034255041635
O88622;O88622-2	Parg	High	11.1308254211815	10.281842021063	0.001	1	-0.84898340011841
Q8BM55	Tmem214	High	12.3206759489916	11.4718570252753	0.001	1	-0.848818923716323
Q9CY97	Ssu72	High	13.962443002983	13.1136571701436	0.001	1	-0.848785832839349
Q6P1H6	Ankle2	High	12.1074782155447	11.2643780387805	0.001	1	-0.843100176764153
Q9WTX8	Mad1l1	High	12.0827264206415	11.2442744827475	0.001	1	-0.838451937894
Q91X20	Ash2l	High	12.3594696834785	11.5238576944438	0.001	1	-0.835611989034726
Q9CXW2	Mrps22	High	14.0790325434154	13.2505252799798	0.001	1	-0.828507263435633
Q8BP78	Fra10ac1	Medium	10.5198787031621	9.69146195582163	0.001	1	-0.828416747340462
Q07113	Igf2r	High	9.16983764957514	8.34323947721828	0.001	1	-0.826598172356858
Q9D8Y0	Efhd2	High	15.2246864528032	14.4112281708765	0.001	1	-0.813458281926705
Q3U319	Rnf40	High	12.6045663361956	11.7913809545769	0.001	1	-0.813185381618677
Q9Z1Q9	Vars1	High	17.0194229277919	16.2105583519478	0.001	1	-0.808864575844126
Q61316	Hspa4	High	17.2839039212555	16.4782370600697	0.001	1	-0.805666861185806
Q9CWM4	Pfdn1	Medium	15.3960634017624	14.5906977352617	0.001	1	-0.805365666500732
Q8CGC7	Eprs1	High	15.7162706539343	14.9235426829213	0.001	1	-0.79272797101296
Q8VDV8	Mitd1	Medium	10.5141132268739	9.72916646509932	0.001	1	-0.784946761774586
Q80UP5	Ankrd13a	High	12.3723715994466	11.5898054203693	0.001	1	-0.782566179077254
Q6PD03	Ppp2r5a	High	11.8232818509638	11.0450054589465	0.001	1	-0.778276392017291
Q9DB40	Med27	High	11.8629464522547	11.0866595387286	0.001	1	-0.776286913526127
A2A791	Zmym4	High	9.94465929515366	9.17445211601627	0.001	1	-0.770207179137381
Q91ZW3	Smarca5	High	15.6519093237167	14.8861703756221	0.001	1	-0.765738948094578
P01644;P01645	NA	Medium	13.0508914902649	12.2904336371578	0.001	1	-0.760457853107072
Q9QX47;Q9QX47-3	Son	High	13.7539690671512	12.9952182959896	0.001	1	-0.758750771161537
Q9CY73	Mrpl44	High	12.751974970087	11.9950499922218	0.001	1	-0.756924977865182
Q8C0L6	Paox	High	9.72873718742319	8.97335697727078	0.001	1	-0.755380210152413
Q9CWG9	Bloc1s2	Medium	12.8364656204032	12.085464879825	0.001	1	-0.751000740578252
Q62189	Snrpa	High	17.1373276294451	16.3900326275443	0.001	1	-0.74729500190081
Q4VBE8	Wdr18	High	13.9113958440483	13.1651651964233	0.001	1	-0.746230647624987
P54775	Psmc4	High	16.3883315583088	15.6426278286522	0.001	1	-0.745703729656611
Q8C569	Fam118b	High	11.944311065742	11.2085056885381	0.001	1	-0.735805377203837
P56812	Pdcd5	High	16.1554816719729	15.4247174768148	0.001	1	-0.730764195158091
P59326	Ythdf1	High	12.4624905061491	11.7353112164864	0.001	1	-0.727179289662727
Q3UJB9	Edc4	High	13.956146734101	13.2313312695223	0.001	1	-0.724815464578766
O88685	Psmc3	High	16.2317883602126	15.5150002781	0.001	1	-0.716788082112647
Q9WUB3	Pygm	High	12.3264626308477	11.6106444204183	0.001	1	-0.715818210429312
Q06138	Cab39	High	14.2025958931729	13.4902480276903	0.001	1	-0.712347865482561
Q9EQ80	Nif3l1	High	13.0884478899535	12.3791770302817	0.001	1	-0.709270859671724
Q3UPF5	Zc3hav1	High	13.4143782907471	12.7141407843275	0.001	1	-0.700237506419645
Q6KCD5	Nipbl	High	10.7931776467399	10.0942759370984	0.001	1	-0.698901709641486
Q63932	Map2k2	High	15.724798856114	15.0321053954828	0.001	1	-0.692693460631228
P42227;P42227-2	Stat3	High	14.3482924323187	13.6586465419597	0.001	1	-0.68964589035898
Q8C1A5	Thop1	High	14.4965073119382	13.8070901734747	0.001	1	-0.689417138463545
Q3UPH1	Prrc1	High	13.1124015566627	12.425573186323	0.001	1	-0.686828370339759
Q8BFQ4	Wdr82	High	14.4046559934911	13.7192952363525	0.001	1	-0.685360757138513
P53994	Rab2a	High	15.6612021115203	14.9868750423507	0.001	1	-0.674327069169602
E9Q512	Trip11	High	9.41559447266722	8.74252111092756	0.001	1	-0.673073361739664
Q8R3N6	Thoc1	High	13.3616179044611	12.6899004898911	0.001	1	-0.671717414570063
Q8BM85;Q8BM85-2	Tbck	High	9.62693086873158	8.95683710685487	0.001	1	-0.670093761876712
O35218	Cpsf2	High	13.8465869574511	13.1808470776686	0.001	1	-0.665739879782533
Q9DC51	Gnai3	High	13.4441928166754	12.7890086194143	0.001	1	-0.655184197261173
P55200;P55200-2	Kmt2a	High	7.99522603318103	7.34076415932656	0.001	1	-0.65446187385447
P28352	Apex1	High	17.1291851130139	16.4875548509889	0.001	1	-0.641630262025028
O08547	Sec22b	High	14.8021602826565	14.161828408695	0.001	1	-0.640331873961463
Q78PG9	Ccdc25	High	13.2979620994721	12.6577176039819	0.001	1	-0.640244495490135
Q8K194	Snrnp27	High	13.0037758754164	12.365413850829	0.001	1	-0.638362024587337
Q8VHN8	Nudt16l1	High	15.2351381267557	14.6011239937751	0.001	1	-0.634014132980585
Q9EPU4	Cpsf1	High	13.3171465689969	12.6894499305946	0.001	1	-0.627696638402279
P14211	Calr	High	19.5002039122201	18.8735218837584	0.001	1	-0.626682028461779
E9PZM7	Scaf11	High	11.8137685458503	11.1892358983486	0.001	1	-0.62453264750166
P97461	Rps5	High	18.406674886676	17.7828598593187	0.001	1	-0.62381502735726
O88544	Cops4	High	14.7899220438981	14.1663445091547	0.001	1	-0.623577534743443
Q9D0F4	Nkap	High	10.5068546848368	9.88407075355557	0.001	1	-0.622783931281257
Q9JII5;Q9JII5-2	Dazap1	High	14.6208343459156	13.9980656626812	0.001	1	-0.622768683234444
Q8VH51-2	Rbm39	High	15.8442680604581	15.2224392120083	0.001	1	-0.621828848449772
Q9Z1K5	Arih1	High	12.7462532741061	12.1289643546072	0.001	1	-0.61728891949892
Q9ES56	Trappc4	High	13.3898878646445	12.7728788561992	0.001	1	-0.617009008445317
P50516	Atp6v1a	High	14.7540857253755	14.1377348985753	0.001	1	-0.616350826800216
Q921W4	Cryzl1	High	11.9538166731459	11.3391400487545	0.001	1	-0.614676624391366
Q8CH09	Sugp2	Medium	7.17833627439517	6.56447766910753	0.001	1	-0.61385860528763
P14576	Srp54	High	14.5174760717321	13.9054103654768	0.001	1	-0.612065706255299
Q8K2T8	Paf1	High	13.1951130496249	12.5836758403125	0.001	1	-0.611437209312323
Q9CPT5	Nop16	High	16.0724236786695	15.4627753699498	0.001	1	-0.60964830871967
Q60932-2	Vdac1	High	17.2339296781125	16.6244791059179	0.001	1	-0.609450572194671
Q922V4	Plrg1	High	14.4124997250497	13.8057560301256	0.001	1	-0.606743694924027
Q689Z5;Q689Z5-2	Sbno1	High	12.6293511322013	12.0259475737919	0.001	1	-0.603403558409347
Q9Z2A0	Pdpk1	High	11.5929226545775	10.9909662992536	0.001	1	-0.60195635532383
Q91XD6	Vps36	High	13.3281941427987	12.7392687455823	0.001	1	-0.588925397216412
B2RUR8	Otud7b	High	10.7996159893598	10.2169151772579	0.001	1	-0.582700812101891
Q62422	Ostf1	High	15.3580309194167	14.7779248560358	0.001	1	-0.580106063380892
Q6A068	Cdc5l	High	15.0149435322797	14.438999470002	0.001	1	-0.575944062277651
Q8CES0	Naa30	High	11.8444745628142	11.2697381962771	0.001	1	-0.57473636653712
P62915	Gtf2b	High	14.0382146776258	13.4642778656441	0.001	1	-0.573936811981707
Q3TIR3	Ric8a	High	12.8832484049943	12.3136516089923	0.001	1	-0.569596796001969
Q80X82	Sympk	High	14.0608078238889	13.4927076802077	0.001	1	-0.568100143681256
Q9D6N5	Drap1	Medium	14.3901445945003	13.8222569015129	0.001	1	-0.567887692987384
Q3THE2	Myl12b	High	17.7165295181627	17.148768733544	0.001	1	-0.567760784618777
Q6PGL7	Washc2	High	11.668543242044	11.103003664523	0.001	1	-0.565539577520974
Q9Z1X4-3	Ilf3	High	15.4262901382913	14.860752407763	0.001	1	-0.565537730528288
Q99LD4	Gps1	High	14.6388547272535	14.0762372692373	0.001	1	-0.562617458016218
Q3TQI7	NA	High	13.0845382090503	12.5268043806022	0.001	1	-0.557733828448068
B2RY56	Rbm25	High	14.6344216550573	14.0773435155448	0.001	1	-0.557078139512587
Q91ZJ5	Ugp2	High	13.8106375169916	13.2536525579037	0.001	1	-0.556984959087927
G5E829	Atp2b1	High	10.1703226106182	9.6136909460182	0.001	1	-0.556631664600008
Q9Z0H7	Bcl10	High	13.8613461903809	13.3161081193048	0.001	1	-0.545238071076048
Q9Z0S1	Bpnt1	High	13.530532457081	12.9874973144556	0.001	1	-0.54303514262546
O08553	Dpysl2	High	15.4734510668612	14.9349876301305	0.001	1	-0.538463436730703
Q6PDG5;Q6PDG5-2	Smarcc2	High	13.3277823450788	12.8038910512701	0.001	1	-0.523891293808648
P61164	Actr1a	Medium	13.6783641866266	13.1580960812735	0.001	1	-0.520268105353072
Q11011	Npepps	High	14.0091019023985	13.4951999289545	0.001	1	-0.513901973443968
Q9CU62	Smc1a	High	14.6372373241394	14.129339432465	0.001	1	-0.507897891674475
Q61464-4	Znf638	High	11.8593080532432	11.3642160227367	0.001	1	-0.495092030506509
Q8BIJ7	Rufy1	High	12.9921926577026	12.4972754224683	0.001	1	-0.494917235234267
P81117	Nucb2	High	10.937444365602	10.4506811011409	0.001	1	-0.486763264461116
A2AL36	Cntrl	High	9.04692766680662	8.5679316102656	0.001	1	-0.478996056541014
Q9R1P4	Psma1	High	17.9394181796601	17.4612384059831	0.001	1	-0.478179773677045
P39054	Dnm2	High	14.1224013965744	13.644807492033	0.001	1	-0.477593904541346
O35737	Hnrnph1	High	18.1570112952446	17.6955841875482	0.001	1	-0.461427107696462
Q91WG2	Rabep2	High	14.1402718778964	13.6827965572738	0.001	1	-0.457475320622677
Q60520;Q60520-1	Sin3a	High	12.9631646644125	12.5354532268714	0.001	1	-0.427711437541038
Q9Z2E1	Mbd2	High	12.8888989266053	12.4790684636013	0.001	1	-0.409830463004049
Q8BMS9	Rassf2	High	13.9491007621374	13.5483088001833	0.001	1	-0.400791961954114
Q9D198	Syf2	High	13.9836413089031	13.5899403329154	0.001	1	-0.393700975987704
P22892	Ap1g1	High	13.7897120931328	13.4102173793162	0.001	1	-0.379494713816626
Q8CJG0	Ago2	High	12.3562433859855	12.0019425302053	0.001	1	-0.354300855780251
E9Q394-2	Akap13	High	10.0179028720453	9.67075412367955	0.001	1	-0.347148748365781
Q9Z0R9	Fads2	Medium	9.99066552198356	5.44141758414201	0.002	1	-4.54924793784155
Q811J3	Ireb2	High	9.04020232358353	6.34957911837066	0.002	1	-2.69062320521286
Q9CRA4	Msmo1	Medium	12.5091648981445	10.0336236226252	0.002	1	-2.4755412755193
Q8VCH6	Dhcr24	Medium	11.0256545317141	8.60182399046634	0.002	1	-2.42383054124775
Q8BVE8;Q8BVE8-2	Nsd2	High	9.57759644612918	7.44498967812775	0.002	1	-2.13260676800143
P15806-2	Tcf3	High	10.5459918069016	8.47216699686781	0.002	1	-2.07382481003376
Q7TN98;Q7TN98-2;Q7TN98-3;Q7TN98-4;Q7TN98-5	Cpeb4	Medium	7.29440252233769	5.25068372140698	0.002	1	-2.04371880093071
Q9CQ43	Dut	High	15.7809036636888	13.7856038057084	0.002	1	-1.99529985798039
Q6NXH3;Q6NXH3-2	Gpbp1	Medium	10.0282290455878	8.14150195370972	0.002	1	-1.88672709187809
S4R2K0	Pdf	Medium	10.9297553848432	9.07626274298542	0.002	1	-1.85349264185776
Q05920	Pc	High	8.92068812237695	7.17293359557946	0.002	1	-1.74775452679749
Q8K297	Colgalt1	High	11.7729651882497	10.1022025845511	0.002	1	-1.67076260369861
Q6P4S6	Sik3	Medium	9.25197622125851	7.60945618085811	0.002	1	-1.6425200404004
Q8BPY9	Fignl1	Medium	10.0815760216008	8.46309017920308	0.002	1	-1.6184858423977
Q61286;Q61286-2	Tcf12	Medium	8.88709990256398	7.29110180324561	0.002	1	-1.59599809931837
Q99PM9	Uck2	High	14.0240671995983	12.4547904386843	0.002	1	-1.569276760914
Q9R049-2	Amfr	High	10.6197851815281	9.05370494698917	0.002	1	-1.56608023453894
P33611	Pola2	High	12.5680589723301	11.0095484102859	0.002	1	-1.55851056204421
Q9WUU8;Q9WUU8-2;Q9WUU8-3	Tnip1	High	9.62674904405635	8.09957489251398	0.002	1	-1.52717415154237
Q9QUJ7;Q9QUJ7-2	Acsl4	High	12.362552348994	10.8536947714249	0.002	1	-1.5088575775691
Q9D2V5	Aar2	High	11.159881993907	9.65884650912357	0.002	1	-1.50103548478342
Q8K1A0	Mettl5	Medium	10.7619233340481	9.26463832361419	0.002	1	-1.49728501043391
Q99ME2	Wdr6	High	11.7209550314919	10.2584832702221	0.002	1	-1.46247176126973
Q9Z2X8	Keap1	High	10.9919431541491	9.53651624303766	0.002	1	-1.45542691111141
Q62158	Trim27	Medium	10.4060110980826	8.9585349392737	0.002	1	-1.44747615880887
Q8K4B0	Mta1	High	12.5529851845191	11.1302137632194	0.002	1	-1.42277142129971
Q6PR54;Q6PR54-2;Q6PR54-3	Rif1	High	11.2236270277108	9.88047421025862	0.002	1	-1.34315281745221
Q80V26	Bpnt2	Medium	9.95996292710077	8.61998471916061	0.002	1	-1.33997820794017
Q9ERL0	Mllt1	Medium	9.85173194146808	8.51276625913642	0.002	1	-1.33896568233166
Q9QZD8	Slc25a10	High	12.2912026849673	10.9628649457282	0.002	1	-1.32833773923912
A6H611	Mipep	High	10.8396189157227	9.51837267323063	0.002	1	-1.32124624249211
D3YZP9	Ccdc6	High	11.5641082958744	10.2505688600205	0.002	1	-1.31353943585387
Q9JKB3	Ybx3	High	17.7952715510067	16.5119587651136	0.002	1	-1.28331278589307
Q9D7K5	Dmac2	Medium	8.55597769868274	7.3005084423946	0.002	1	-1.25546925628813
Q9DBT5	Ampd2	High	12.5793999972474	11.3384105595198	0.002	1	-1.24098943772764
Q7TSZ8	Nacc1	Medium	11.6420637436235	10.4164318519672	0.002	1	-1.2256318916563
Q80X50	Ubap2l	High	14.7297061615316	13.5135260610641	0.002	1	-1.21618010046743
P15105	Glul	Medium	11.4392647262204	10.2297054483938	0.002	1	-1.20955927782668
Q8CIV2;Q8CIV2-2	Tmem259	Medium	9.45986490290929	8.25400309870726	0.002	1	-1.20586180420202
Q9D136	Ogfod3	Medium	10.5943470572015	9.39863248998651	0.002	1	-1.19571456721503
Q8JZU2	Slc25a1	High	14.4351596640772	13.2463766471623	0.002	1	-1.18878301691491
P97311	Mcm6	High	15.647925852632	14.4739468996791	0.002	1	-1.17397895295291
Q3TXU5	Dhps	High	11.8334211217951	10.6620395051153	0.002	1	-1.1713816166798
Q9CR88	Mrps14	Medium	12.164987811625	10.9945117193019	0.002	1	-1.17047609232306
P29758	Oat	High	16.3163477305961	15.1464996961996	0.002	1	-1.16984803439652
Q6P6J9	Txndc15	Medium	9.90853195736504	8.75218634735079	0.002	1	-1.15634561001425
Q7TPM1	Prrc2b	High	9.92885018086988	8.77550882107027	0.002	1	-1.15334135979961
Q8BLH7	Hirip3	High	12.2060717765494	11.0610230810508	0.002	1	-1.14504869549864
Q99M04	Lias	Medium	11.1860731938389	10.0423046929304	0.002	1	-1.14376850090851
Q9Z2R6	Unc119	High	10.6590865032102	9.5171817666131	0.002	1	-1.14190473659708
Q2EMV9	Parp14	High	10.7708734998174	9.6499993489356	0.002	1	-1.1208741508818
P39428	Traf1	High	15.158623642704	14.0423322527767	0.002	1	-1.11629138992737
Q64261	Cdk6	High	13.8676340370011	12.7527330543931	0.002	1	-1.114900982608
Q3V1L4	Nt5c2	High	13.308889714279	12.1953253051541	0.002	1	-1.11356440912497
P63028	Tpt1	High	17.4613068926857	16.3488438620573	0.002	1	-1.11246303062835
Q3TV70	Nr2c2ap	Medium	13.0098096570415	11.9043204031413	0.002	1	-1.10548925390029
Q99J62	Rfc4	High	14.6547524447547	13.5624856644616	0.002	1	-1.09226678029304
P67871	Csnk2b	Medium	14.9104666063314	13.8319176066823	0.002	1	-1.07854899964909
E9Q7C4	Prr14l	Medium	4.51954789965118	3.44380602166821	0.002	1	-1.07574187798297
E9Q3G8	Nup153	High	13.4305156988927	12.3589632263829	0.002	1	-1.07155247250979
Q8VCH5	Rabepk	Medium	10.9058962365064	9.83897182667661	0.002	1	-1.06692440982978
P40201	Chd1	High	11.3081576655417	10.2427191667435	0.002	1	-1.06543849879818
Q9QXB9	Drg2	High	14.8169597316437	13.7641953528525	0.002	1	-1.05276437879126
B2RQC6	Cad	High	15.7480557930835	14.7046585620605	0.002	1	-1.04339723102294
Q922W5	Pycr1	Medium	11.2316231208676	10.1940549369513	0.002	1	-1.03756818391624
Q08288	Lyar	High	14.6569357186455	13.6205161748082	0.002	1	-1.0364195438373
Q9D8Y1	Tmem126a	Medium	12.9831423789677	11.950652824253	0.002	1	-1.03248955471473
Q9D4H8	Cul2	High	12.7380990205323	11.7058338170789	0.002	1	-1.03226520345338
Q9Z2Q5	Mrpl40	High	13.4624432288407	12.4381421135264	0.002	1	-1.02430111531429
Q9D0G0	Mrps30	High	12.947611109061	11.9400468082582	0.002	1	-1.00756430080286
P24270	Cat	High	14.2082729353965	13.2022995093423	0.002	1	-1.00597342605418
Q9Z2G6	Sel1l	High	12.0464435212543	11.042014194913	0.002	1	-1.00442932634131
Q9Z2M6	Ubl3	Medium	12.7109121787904	11.7099950417291	0.002	1	-1.00091713706129
Q91Z38	Ttc1	Medium	12.8083863609484	11.8333513192206	0.002	1	-0.975035041727841
Q8K1A6	Cc2d1a	High	10.2043439951029	9.23073501166529	0.002	1	-0.973608983437661
Q9CZU4	Eral1	High	12.0919573765317	11.1216058298772	0.002	1	-0.97035154665449
Q8BK72	Mrps27	High	13.7993469261593	12.8295396806973	0.002	1	-0.969807245461958
Q9QUR8	Sema7a	High	12.8571694801124	11.8876052963663	0.002	1	-0.969564183746044
Q8R1J9	Tor2a	Medium	10.2897367185621	9.32123751526911	0.002	1	-0.968499203293
Q9JIH2	Nup50	High	13.8787823127563	12.9133119075966	0.002	1	-0.965470405159774
Q66JV4	Rbm12b2	High	10.805756420975	9.8438546036273	0.002	1	-0.961901817347744
Q8VDN2	Atp1a1	High	15.088028211565	14.1330970996869	0.002	1	-0.9549311118781
Q922Q8	Lrrc59	High	16.2551089407394	15.3003226740185	0.002	1	-0.954786266720973
P70318	Tial1	High	13.5770381318649	12.6231739603362	0.002	1	-0.953864171528686
Q922R8	Pdia6	High	17.3879741294063	16.4372397804147	0.002	1	-0.950734348991581
Q91YL2	Rnf126	Medium	10.3920243625119	9.44614209833424	0.002	1	-0.945882264177653
Q9CRD2	Emc2	High	13.1832941776153	12.2383624098959	0.002	1	-0.944931767719376
Q99N84	Mrps18b	Medium	11.9117175290363	10.9695272374662	0.002	1	-0.94219029157002
P24547	Impdh2	High	17.7725293773404	16.8315110001055	0.002	1	-0.941018377234894
Q4VAA2	Cdv3	High	16.4030974280159	15.4655115064527	0.002	1	-0.937585921563178
Q811D0-2;Q811D0-3	Dlg1	High	10.0069959463093	9.07204413869504	0.002	1	-0.934951807614311
Q8BH60;Q8BH60-2	Gopc	High	10.9099907063506	9.98908277047311	0.002	1	-0.920907935877453
Q9CQ06	Mrpl24	High	13.0694011122911	12.1522320590839	0.002	1	-0.917169053207191
Q8R151	Znfx1	High	10.090227525137	9.17426309678538	0.002	1	-0.915964428351586
Q9CY27	Tecr	High	14.7335123481086	13.8204704059016	0.002	1	-0.913041942206931
Q9JK91	Mlh1	High	11.5020622903034	10.5901791595304	0.002	1	-0.911883130773067
P27773	Pdia3	High	18.9832910293362	18.0728154161949	0.002	1	-0.910475613141326
Q9DB27;Q9DB27-2	Mcts1	High	14.8614890274094	13.9528934827727	0.002	1	-0.908595544636754
P01872;P01872-2	Ighm	High	17.4951865851266	16.5904038420544	0.002	1	-0.904782743072264
Q8BTY8	Scfd2	High	11.4806062403744	10.5770850142999	0.002	1	-0.903521226074467
Q8CHY6	Gatad2a	High	13.870029835892	12.9668694899339	0.002	1	-0.903160345958097
Q8VE10	Naa40	Medium	12.7090304943017	11.8117819880419	0.002	1	-0.897248506259855
Q6ZPU9	Kifbp	High	9.81539633631815	8.91952347777842	0.002	1	-0.895872858539732
Q922E4	Pcyt2	High	14.0379299725295	13.1443598438098	0.002	1	-0.893570128719704
Q80WC1;Q80WC1-2;Q80WC1-3;Q80WC1-4	Ubn2	High	7.49054546300217	6.59819385093996	0.002	1	-0.892351612062212
Q8R5A3	Apbb1ip	High	13.4345887865021	12.54337332879	0.002	1	-0.891215457712116
Q8C0P5	Coro2a	High	13.1540717357056	12.2629891756121	0.002	1	-0.891082560093533
Q8BTE0	Sdhaf4	Medium	11.4001942524676	10.5103421241372	0.002	1	-0.889852128330395
Q9CQ48	Nudcd2	Medium	14.4346547831217	13.5457332820274	0.002	1	-0.888921501094282
Q9CQ18	Rnaseh2c	High	13.3915545384683	12.5031715970199	0.002	1	-0.888382941448357
Q9DC28	Csnk1d	High	12.4517429748966	11.5636155495714	0.002	1	-0.888127425325147
Q8VHE0	Sec63	High	12.2368317689604	11.3527590158731	0.002	1	-0.884072753087311
Q8R088	Golph3l	Medium	10.9207020243056	10.0409566548003	0.002	1	-0.879745369505326
Q8BGX1	Pced1b	Medium	8.05740234073642	7.17790834355029	0.002	1	-0.87949399718613
Q65Z40	Wapl	High	11.4380576029996	10.5593601389026	0.002	1	-0.878697464096961
P30416	Fkbp4	High	16.8001408184632	15.9217423931237	0.002	1	-0.878398425339437
A2BE28;A2BE28-2	Las1l	High	13.5080663177335	12.6367910112124	0.002	1	-0.87127530652111
P97370	Atp1b3	High	14.5305401889383	13.6678931538475	0.002	1	-0.862647035090866
P58252	Eef2	High	20.0662146886851	19.2065291491837	0.002	1	-0.859685539501339
Q9CQ40	Mrpl49	Medium	13.6322527124098	12.7742348819158	0.002	1	-0.858017830494035
Q80UM7	Mogs	High	14.5364487300546	13.6790721724802	0.002	1	-0.857376557574355
Q9R0Q6	Arpc1a	High	13.0688232019333	12.2129921978351	0.002	1	-0.855831004098171
Q8CEC0;Q8CEC0-2;Q8CEC0-3	Nup88	High	12.7788421659523	11.9236125924829	0.002	1	-0.855229573469398
Q80VJ2	Sra1	Medium	12.2545645768999	11.4032132121595	0.002	1	-0.851351364740353
Q9D2X5;Q9D2X5-2	Mau2	High	10.3811205141046	9.53507644333444	0.002	1	-0.846044070770187
P28271	Aco1	High	13.1532804729738	12.3073741817054	0.002	1	-0.845906291268397
P29391	Ftl1	High	16.1224716781949	15.2808577870231	0.002	1	-0.841613891171781
Q61656	Ddx5	High	18.5477505306476	17.7061533057694	0.002	1	-0.841597224878193
Q99J56	Derl1	High	13.9381033189543	13.0975339170032	0.002	1	-0.840569401951056
Q80UY1	Carnmt1	Medium	11.8366314460499	10.9971162664411	0.002	1	-0.839515179608801
O70305	Atxn2	High	10.2831432651095	9.44425434441875	0.002	1	-0.838888920690753
Q04692	Smarcad1	High	10.936050163283	10.097515935672	0.002	1	-0.838534227611021
P51859	Hdgf	High	17.2303615632783	16.4000790142211	0.002	1	-0.830282549057145
Q99MN1	Kars1	High	16.3491976934308	15.5192356279665	0.002	1	-0.829962065464288
Q9JII6	Akr1a1	High	14.8210299738331	13.9922731213636	0.002	1	-0.82875685246953
Q8CCP0	Nemf	High	12.2710213252318	11.4430194125201	0.002	1	-0.828001912711686
O55135	Eif6	High	16.8629799500969	16.0370925470136	0.002	1	-0.825887403083296
Q60972	Rbbp4	High	16.8396164794712	16.0151102293035	0.002	1	-0.824506250167701
Q8R059	Gale	High	11.4914179472657	10.6701847386139	0.002	1	-0.82123320865179
Q8VCP8	Ak6	Medium	12.3869202188125	11.5690518635184	0.002	1	-0.817868355294076
Q9EPU0;Q9EPU0-2	Upf1	High	14.9420867923599	14.1243891812089	0.002	1	-0.817697611150944
Q3UBZ5	Mif4gd	Medium	12.6816066474778	11.8640383694766	0.002	1	-0.817568278001286
Q9ESJ0	Xpo4	High	12.9119089837139	12.1012702383506	0.002	1	-0.810638745363327
Q03958	Pfdn6	High	15.7738746579277	14.9664609330885	0.002	1	-0.807413724839199
Q9JJZ4	Ube2j1	Medium	12.9094739968119	12.1036276701108	0.002	1	-0.805846326701159
Q9CZX9	Emc4	Medium	13.1649178256316	12.3620558008754	0.002	1	-0.802862024756202
Q6A0A9	FAM120A	High	12.9418633323194	12.1420370174124	0.002	1	-0.799826314907037
P55194	Sh3bp1	High	11.688433774377	10.8897896688157	0.002	1	-0.798644105561324
Q3TZX8;Q3TZX8-2	Nol9	High	12.4803877453427	11.6836982092553	0.002	1	-0.796689536087399
P63242	Eif5a	High	20.5765041600063	19.780016622364	0.002	1	-0.796487537642374
O35134	Polr1a	High	12.7739019254212	11.9834982882398	0.002	1	-0.79040363718139
Q3TYX3	Smyd5	High	12.2528362076864	11.4670029493056	0.002	1	-0.785833258380784
Q9D1Q6	Erp44	High	14.929972031395	14.1447499863944	0.002	1	-0.785222045000546
P09055	Itgb1	High	11.6157236730474	10.8307851584967	0.002	1	-0.784938514550744
Q8K310	Matr3	High	16.7071754727752	15.9228723771264	0.002	1	-0.78430309564877
P06745	Gpi	High	16.7163693455366	15.9342630362142	0.002	1	-0.782106309322355
Q9JMA1	Usp14	High	15.1746745628731	14.4002327006228	0.002	1	-0.774441862250256
Q9CXK8	Nip7	High	15.3398961165211	14.5679868114355	0.002	1	-0.771909305085591
Q6PDQ2	Chd4	High	14.9731655193636	14.2063377755735	0.002	1	-0.766827743790145
P10404	NA	High	12.0605518379907	11.2943825545578	0.002	1	-0.766169283432875
Q6PCP5	Mff	High	12.4691404487279	11.709490456914	0.002	1	-0.759649991813919
Q6P542	Abcf1	High	14.6945161776845	13.9406297003124	0.002	1	-0.753886477372024
Q9DCX2	Atp5pd	High	17.5055992307712	16.7590878933531	0.002	1	-0.746511337418038
Q9Z255	Ube2a	Medium	12.8026736210668	12.0571038121289	0.002	1	-0.745569808937978
Q8VHL1	Setd7	Medium	10.1092888277947	9.36506481820924	0.002	1	-0.744224009585473
Q9Z120	Mettl1	High	13.5633738035025	12.8196454532395	0.002	1	-0.743728350263011
A2A6Q5;A2A6Q5-3	Cdc27	High	11.2749956216575	10.5346712037502	0.002	1	-0.740324417907262
Q8K268	Abcf3	High	13.0698842860315	12.3304976200668	0.002	1	-0.739386665964728
Q3UFS0	Zyg11b	High	9.80322723649914	9.06648975037583	0.002	1	-0.736737486123305
Q9EQU5	Set	High	19.0127067555601	18.2774625832508	0.002	1	-0.735244172309322
Q9CQ49	Ncbp2	Medium	14.4186149748751	13.6841611367219	0.002	1	-0.73445383815316
P09103	P4hb	High	16.9799230889907	16.2461862666207	0.002	1	-0.733736822369941
P35123	Usp4	High	12.6304177466848	11.899672513289	0.002	1	-0.730745233395833
Q07802;Q07802-2	Ebf1	High	12.6256167274928	11.8953189850368	0.002	1	-0.730297742455996
Q8C0I1	Agps	High	12.8867004034701	12.1571181157236	0.002	1	-0.729582287746506
Q810V0	Mphosph10	High	13.4999679198791	12.771642784591	0.002	1	-0.728325135288127
Q9R1K9	Cetn2	High	13.3958550795909	12.6688899570687	0.002	1	-0.726965122522232
P62196	Psmc5	High	16.3870692465168	15.6605318893601	0.002	1	-0.726537357156607
Q8R3H9	Ttc4	High	11.8807719158916	11.1608400857374	0.002	1	-0.719931830154195
Q5PSV9	Mdc1	High	12.020566132211	11.3029015647529	0.002	1	-0.717664567458058
O54910	Nfkbie	High	10.5922279149716	9.87659430025023	0.002	1	-0.715633614721396
O54931-2	Akap2	High	13.2613843604564	12.5459163998565	0.002	1	-0.715467960599897
Q60737	Csnk2a1	High	15.0938328725759	14.3794682474362	0.002	1	-0.714364625139686
Q9D7G0	Prps1	High	15.7390016857074	15.0282361940936	0.002	1	-0.710765491613781
Q8BY35	Fgd2	High	12.3323347522135	11.6245340994854	0.002	1	-0.707800652728052
Q8R5H1	Usp15	High	12.3349881360402	11.628652392725	0.002	1	-0.706335743315201
Q8BJU0	Sgta	High	13.6684054731574	12.9658207494949	0.002	1	-0.702584723662461
Q6A026	Pds5a	High	14.1551141251551	13.4548939283898	0.002	1	-0.700220196765299
Q8R4X3	Rbm12	High	13.2707797649221	12.570987116992	0.002	1	-0.699792647930094
Q99K74	Med24	High	10.0400219832355	9.34082798725344	0.002	1	-0.699193995982066
Q8CD15	Riox2	High	13.8348742474308	13.1396995001377	0.002	1	-0.695174747293054
P53569	Cebpz	High	13.3973550896581	12.7024267087828	0.002	1	-0.694928380875245
Q7TMY4	Thoc7	Medium	12.6817950011704	11.9869172223302	0.002	1	-0.694877778840238
Q9R0L6;Q9R0L6-2	Pcm1	High	10.218729928885	9.52473935718442	0.002	1	-0.693990571700528
P23475	Xrcc6	High	14.0120252100829	13.3182944894598	0.002	1	-0.693730720623151
P84104;P84104-2	Srsf3	High	18.9406392691712	18.2484747143266	0.002	1	-0.692164554844602
Q8K4P0	Wdr33	High	12.4274808397217	11.7360075994646	0.002	1	-0.691473240257086
Q9ET26	Rnf114	Medium	11.9976599606132	11.3073158673119	0.002	1	-0.690344093301238
Q8R409	Hexim1	High	12.9139361861189	12.2236693689036	0.002	1	-0.690266817215234
Q63850	Nup62	High	14.7928815135748	14.1044451666234	0.002	1	-0.688436346951473
Q8QZV7	IntS13	High	11.7361223230897	11.0491635971058	0.002	1	-0.686958725983938
Q61655	Ddx19a	High	14.9028897954186	14.2175393087805	0.002	1	-0.685350486638042
Q9D662	Sec23b	High	14.1474073941567	13.4622881962728	0.002	1	-0.68511919788391
Q9EPK7	Xpo7	High	12.8260650774133	12.1436262110042	0.002	1	-0.682438866409123
Q9QYJ0	Dnaja2	High	16.1201379953822	15.4418914764385	0.002	1	-0.678246518943663
Q08943;Q08943-2	Ssrp1	High	15.7394375280406	15.0623449586237	0.002	1	-0.677092569416901
P70671	Irf3	High	13.8621571425402	13.1855732706723	0.002	1	-0.676583871867894
Q8C1D8	Iws1	High	12.6436297321896	11.9676900834054	0.002	1	-0.675939648784183
P48193;P48193-2	Epb41	High	12.2630822208892	11.5921903940679	0.002	1	-0.670891826821235
Q8K400	Stxbp5	Medium	7.94182544034494	7.27188449408887	0.002	1	-0.669940946256065
Q922Y1	Ubxn1	High	15.0088798512507	14.3389600240854	0.002	1	-0.669919827165307
Q99JI4	Psmd6	High	15.8516580161766	15.1817457902653	0.002	1	-0.669912225911252
Q60596	Xrcc1	High	12.357723981046	11.6930434456369	0.002	1	-0.664680535409085
Q9D5V5	Cul5	High	13.2548559927544	12.5936216511933	0.002	1	-0.661234341561116
P80318	Cct3	High	18.315238524989	17.6556961725404	0.002	1	-0.659542352448568
E9QAH1	Golgb1	High	9.98199216153685	9.32570555382279	0.002	1	-0.656286607714057
Q80VY9	Dhx33	High	12.8188126950918	12.1630184768766	0.002	1	-0.655794218215121
O89023	Tpp1	Medium	10.4359563236945	9.78185978697773	0.002	1	-0.654096536716811
P52912	Tia1	High	13.5940414941274	12.9410442585469	0.002	1	-0.652997235580434
Q7TT18	Atf7ip	High	10.3315460343191	9.67894450555293	0.002	1	-0.652601528766132
E9Q6A7	Bptf	High	10.447454581061	9.79810427758539	0.002	1	-0.649350303475561
Q80WQ2	Vac14	High	12.8271874822592	12.1801835533485	0.002	1	-0.647003928910667
Q9CZU3	Mtrex	High	14.5960434833791	13.9636123943883	0.002	1	-0.63243108899087
Q8BHS3	Rbm22	High	13.945124163876	13.3137433961836	0.002	1	-0.631380767692415
Q6P9N1	Fam126a	High	10.2114507972949	9.58040028474414	0.002	1	-0.631050512550722
A2AGH6;A2AGH6-2	Med12	High	9.48530386988992	8.8568725124986	0.002	1	-0.628431357391326
Q6PHQ8	Naa35	High	12.0979839894928	11.4730518006209	0.002	1	-0.624932188871931
P54923	Adprh	High	14.8888301931227	14.2657114269784	0.002	1	-0.623118766144341
Q9ER41	Tor1b	High	11.6804616386075	11.0575368156253	0.002	1	-0.622924822982247
Q9JME7	Trappc2l	Medium	13.2323609657535	12.6094959962558	0.002	1	-0.622864969497728
Q3V3R1	Mthfd1l	High	15.8043337697875	15.1831844686361	0.002	1	-0.621149301151412
Q9CXK9	Rbm33	High	10.2635163241801	9.64360508205433	0.002	1	-0.619911242125784
Q6ZWQ7	Spcs3	Medium	15.2961932586573	14.6762929754395	0.002	1	-0.61990028321781
Q6P4T2	Snrnp200	High	15.7894697069375	15.1695954079959	0.002	1	-0.619874298941587
Q921Z5-2	Tnfaip8	Medium	14.0903638064309	13.4733446836992	0.002	1	-0.617019122731707
Q8BVL3	Snx17	High	12.0256697898777	11.4101295776244	0.002	1	-0.615540212253276
P27612	Plaa	High	14.1349755825531	13.5240113805238	0.002	1	-0.610964202029296
Q8JZY2	Commd10	High	13.0226318019547	12.4160826840248	0.002	1	-0.606549117929932
Q8CAQ8-3	Immt	Medium	10.818613211331	10.213298785508	0.002	1	-0.605314425823028
Q3TKT4;Q3TKT4-2	Smarca4	High	13.8441900113647	13.2406229924032	0.002	1	-0.603567018961416
Q9Z0H3	Smarcb1	High	13.9966460889666	13.394171138991	0.002	1	-0.602474949975521
E9Q912	Rap1gds1	High	13.6440274654749	13.041937067942	0.002	1	-0.602090397532969
A2RSX9	Arfip1	High	12.8938232602479	12.2932239600793	0.002	1	-0.600599300168563
Q8BGH2	Samm50	High	14.2423817268152	13.6436237381955	0.002	1	-0.598757988619729
Q9D0M0	Exosc7	High	14.1912301736348	13.5954762821504	0.002	1	-0.595753891484467
B2RXC6	Polr3a	High	11.1757368149754	10.5818861938386	0.002	1	-0.593850621136843
Q9Z103	Adnp	High	12.2544568006471	11.6630373161445	0.002	1	-0.591419484502614
Q8C163	Exog	Medium	10.6382286434119	10.0475315163865	0.002	1	-0.590697127025393
Q9ERE7	Mesd	High	14.1643221560274	13.5788923679789	0.002	1	-0.585429788048524
Q99K48	Nono	High	18.0184330113011	17.4331015816424	0.002	1	-0.585331429658662
Q9JIF7	Copb1	High	14.8291532940846	14.2484506626858	0.002	1	-0.580702631398806
Q8BW96	Camk1d	High	12.8837514969919	12.3056613180106	0.002	1	-0.5780901789813
O70145	Ncf2	High	13.9531586943365	13.3764333929314	0.002	1	-0.576725301405039
O55142	Rpl35a	Medium	19.8701057938536	19.2987084237842	0.002	1	-0.571397370069306
Q9R1P0	Psma4	High	17.1226250770148	16.5543679702226	0.002	1	-0.568257106792188
Q9CQF3	Nudt21	High	16.0434926150892	15.4753527968657	0.002	1	-0.568139818223477
P49586	Pcyt1a	High	11.3498574394658	10.7875615113475	0.002	1	-0.562295928118283
Q64324	Stxbp2	High	13.9724793077993	13.411065984759	0.002	1	-0.561413323040281
P62257	Ube2h	Medium	12.7136626721661	12.1563331117285	0.002	1	-0.557329560437648
Q99JR8;Q99JR8-2	Smarcd2	High	14.4839623930864	13.9296110395431	0.002	1	-0.554351353543318
Q99KK7	Dpp3	High	14.9191859323752	14.3666295471148	0.002	1	-0.552556385260315
Q99JY4	Trabd	High	11.2856410022001	10.7369726460535	0.002	1	-0.548668356146614
P17433	Spi1	Medium	11.1992379630322	10.6524903750602	0.002	1	-0.546747587972009
P28063	Psmb8	High	16.6447129073494	16.100717661472	0.002	1	-0.54399524587733
Q9WV02	Rbmx	High	17.7029542114234	17.1629823016071	0.002	1	-0.539971909816327
Q9DBR1;Q9DBR1-2	Xrn2	High	14.4978123980924	13.9593174338085	0.002	1	-0.538494964283835
A2ADY9	Ddi2	High	13.6759698265588	13.1403465093771	0.002	1	-0.53562331718166
P70399;P70399-5	Tp53bp1	High	11.3685662715355	10.835533619963	0.002	1	-0.533032651572533
Q8CH25	Sltm	High	13.0721117567092	12.5395288723127	0.002	1	-0.532582884396421
Q64010	Crk	High	12.2174445748713	11.6849560718671	0.002	1	-0.532488503004279
Q3UEB3	Puf60	High	16.0803307662837	15.5531156134178	0.002	1	-0.527215152865809
Q8R574	Prpsap2	High	14.8266369506529	14.3000086498221	0.002	1	-0.526628300830803
P15307	Rel	High	15.1404629301463	14.6176110911842	0.002	1	-0.52285183896212
Q99PT1	Arhgdia	High	19.5702108360275	19.0477066473806	0.002	1	-0.522504188646955
Q9DCV4	Rmdn1	Medium	10.4513343600571	9.93330490275099	0.002	1	-0.518029457306122
Q8R149	Bud13	High	11.2655540577791	10.7482322368441	0.002	1	-0.51732182093499
Q8CH02	Sugp1	High	12.6911779194444	12.1751018523878	0.002	1	-0.516076067056664
Q924T3	Xrcc4	High	11.2972977681705	10.7836774246636	0.002	1	-0.513620343506886
Q8K352	Sash3	High	14.8874826847986	14.3749815876148	0.002	1	-0.512501097183794
Q6ZQI3	Mlec	High	14.6164151551842	14.1060363841679	0.002	1	-0.510378771016308
O88874	Ccnk	High	14.0044222235026	13.4965754171663	0.002	1	-0.507846806336223
Q09014	Ncf1	High	14.8912723631981	14.3874585495582	0.002	1	-0.503813813639924
Q9DCJ1	Mlst8	Medium	10.2929813763419	9.79273559199099	0.002	1	-0.50024578435095
Q61584-3	Fxr1	High	14.274982731987	13.7752905160652	0.002	1	-0.49969221592178
Q61334	Bcap29	High	13.2561363996758	12.7571339017194	0.002	1	-0.499002497956441
Q8K327	Champ1	High	12.997792222147	12.4989785621617	0.002	1	-0.498813659985272
Q8C7R4	Uba6	High	13.6438264726666	13.1487729192647	0.002	1	-0.495053553401906
O08795-2	Prkcsh	High	15.1251121747701	14.639913668019	0.002	1	-0.485198506751081
Q8CGK3	Lonp1	High	14.059681557529	13.5755494303731	0.002	1	-0.48413212715594
Q7TSH6-3	Scaf4	High	12.2315949186012	11.7491243210923	0.002	1	-0.482470597508906
Q8R146;Q8R146-2	Apeh	High	13.3314616878854	12.8490693862377	0.002	1	-0.482392301647709
P97315	Csrp1	Medium	13.5807881032111	13.1041823556568	0.002	1	-0.476605747554316
P97355	Sms	High	13.975994454973	13.5186666505749	0.002	1	-0.457327804398126
Q64521	Gpd2	High	14.5464613769469	14.0895054698441	0.002	1	-0.456955907102786
P42669	Pura	Medium	14.3428667440667	13.8905483609579	0.002	1	-0.452318383108897
Q8CIN4	Pak2	High	15.9853277878026	15.5394645022958	0.002	1	-0.445863285506787
P63280	Ube2i	High	17.5788416321959	17.1346114983334	0.002	1	-0.444230133862479
Q9D2G2	Dlst	High	15.5580393454651	15.119221640809	0.002	1	-0.438817704656097
Q8BRN9	Cc2d1b	High	12.8328770778559	12.3989509874552	0.002	1	-0.433926090400712
Q8QZT1	Acat1	High	15.8045426023748	15.3750540414882	0.002	1	-0.42948856088654
Q505F5	Lrrc47	High	14.7528651699494	14.3262575442022	0.002	1	-0.426607625747259
Q62311	Taf6	High	11.8112172857187	11.3901123785151	0.002	1	-0.421104907203674
Q9CQT2	Rbm7	High	13.2708715806925	12.851344865225	0.002	1	-0.419526715467523
P35235-1	Ptpn11	High	13.2776399811095	12.8686389506842	0.002	1	-0.409001030425303
Q9D0L8	Rnmt	High	14.3367337237358	13.9281814162357	0.002	1	-0.408552307500138
P97384	Anxa11	High	14.8645995084364	14.4602459573781	0.002	1	-0.404353551058247
Q9Z2I8	Suclg2	High	15.4946116138293	15.0914657426132	0.002	1	-0.403145871216092
Q8BK67	Rcc2	High	17.4457798996293	17.0512648473234	0.002	1	-0.394515052305945
O35887	Calu	High	14.9111707846642	14.5185662722078	0.002	1	-0.392604512456446
Q8CE90-2;Q8CE90-8	Map2k7	High	11.1494345599742	10.7581409029714	0.002	1	-0.391293657002798
Q8VCN9	Tbcc	High	12.3951969514683	12.0109135494523	0.002	1	-0.384283402015976
O08784	Tcof1	High	15.4644396154019	15.0920376792739	0.002	1	-0.372401936127916
Q3UGP8	Alg10b	Medium	10.3056592498761	9.93802707875559	0.002	1	-0.367632171120512
Q8K135;Q8K135-2	Kiaa0319l	Medium	7.63545985852696	7.26797715515562	0.002	1	-0.367482703371345
Q8CG50	Rab43	High	15.3368085416995	14.9742323980165	0.002	1	-0.362576143682995
E9Q7G0	Numa1	High	14.367777821831	14.0063665851813	0.002	1	-0.361411236649724
P97376	Frg1	High	14.4914118777344	14.1350032200111	0.002	1	-0.356408657723231
Q8CE50	Snx30	High	11.3827549653556	11.0491123061015	0.002	1	-0.333642659254073
P21107-2	Tpm3	High	19.2463914665951	18.9428868862462	0.002	1	-0.3035045803489
F7BJB9	Morc3	High	12.1422504016952	11.8495981062342	0.002	1	-0.292652295461025
P48453;P48453-2	Ppp3cb	High	11.2806454779897	11.0061954309602	0.002	1	-0.274450047029502
Q61029	Tmpo	High	17.7494429346445	17.4899234984049	0.002	1	-0.259519436239597
Q07832	Plk1	High	9.95011023695052	5.69149822503096	0.003	1	-4.25861201191956
Q6RT24	Cenpe	Medium	4.66462277027908	0.559564644411282	0.003	1	-4.1050581258678
Q3TLR7;Q3TLR7-2	Dtl	Medium	8.76510303243404	5.85343849151595	0.003	1	-2.91166454091809
Q9D2C6	Polr3h	Medium	11.5397980575557	8.86252374873057	0.003	1	-2.6772743088251
Q9CZ15	Gins1	Medium	11.5642322972635	9.33946999536757	0.003	1	-2.22476230189596
Q6DFV1	Ncapg2	High	9.7635672064566	7.58624675629139	0.003	1	-2.17732045016522
E2JF22	Piezo1	Medium	6.57395645445697	4.46996163936239	0.003	1	-2.10399481509457
Q6V595	Klhl6	High	8.86923450163565	6.80023224486122	0.003	1	-2.06900225677443
Q61823	Pdcd4	High	12.7558776488456	10.9197685805238	0.003	1	-1.83610906832181
Q6A037	N4bp1	Medium	8.01704297550027	6.332825795947	0.003	1	-1.68421717955327
Q01320	Top2a	High	14.4969384590855	12.8191165691223	0.003	1	-1.67782188996315
Q9D061	Acbd6	High	11.779026103161	10.1037832541508	0.003	1	-1.67524284901022
P51827	Aff3	Medium	7.14527184457398	5.52008225536414	0.003	1	-1.62518958920985
Q4G5Y1	Klhdc2	Medium	8.14352765830306	6.57669095988745	0.003	1	-1.56683669841561
Q9CXX9	Cuedc2	Medium	9.05072557058593	7.522586828085	0.003	1	-1.52813874250093
Q9D1G2	Pmvk	High	13.2393750962588	11.722637171999	0.003	1	-1.51673792425972
Q9ESP1	Sdf2l1	High	13.8434162608973	12.355406150108	0.003	1	-1.48801011078934
P97440	Slbp	Medium	11.7041369930231	10.2311248901797	0.003	1	-1.47301210284334
P13864	Dnmt1	High	14.6615677512771	13.1892428833425	0.003	1	-1.47232486793463
Q9CV28	MINDY3	Medium	8.71337917068177	7.25124227976027	0.003	1	-1.4621368909215
Q61188;Q61188-2	Ezh2	High	11.8024465590668	10.344745539991	0.003	1	-1.45770101907575
P49717	Mcm4	High	15.3275319890466	13.9371190349395	0.003	1	-1.39041295410703
Q61490	Alcam	High	10.84060529154	9.46557661989656	0.003	1	-1.37502867164344
Q8BW70	Usp38	High	9.02774010856239	7.65559602660351	0.003	1	-1.37214408195888
Q9QWF0	Chaf1a	High	11.5174289427108	10.1473918887443	0.003	1	-1.37003705396647
P20664	Prim1	High	12.8506742474581	11.4872480310267	0.003	1	-1.36342621643136
Q99LC9	Pex6	High	8.91140485610128	7.65731609651839	0.003	1	-1.25408875958289
Q9R0Q7	Ptges3	High	16.6535166623288	15.4132153969275	0.003	1	-1.24030126540133
Q8CGI1	Fam193a	Medium	7.85283374105423	6.62707658072931	0.003	1	-1.22575716032491
P53762;P53762-2	Arnt	High	8.8508453733439	7.65324909225086	0.003	1	-1.19759628109304
P46656	Fdx1	Medium	10.9746302089116	9.78665157132142	0.003	1	-1.18797863759017
P97377;P97377-2	Cdk2	High	13.9437003511223	12.7634390329614	0.003	1	-1.18026131816092
O35465-2	Fkbp8	High	13.797749507823	12.628022163249	0.003	1	-1.16972734457394
Q8K119	Pms1	High	10.2655462603956	9.11757847952034	0.003	1	-1.14796778087523
O88738;O88738-2;O88738-3	Birc6	High	11.2262109642757	10.1129505766654	0.003	1	-1.11326038761033
Q9EQI8	Mrpl46	High	13.3383857652123	12.2385764253131	0.003	1	-1.09980933989913
Q6ZQ73	Cand2	High	10.5179691186127	9.418778708564	0.003	1	-1.09919041004871
P30285	Cdk4	High	14.3995678153884	13.3045911630963	0.003	1	-1.09497665229213
Q8C5Q4	Grsf1	High	11.8853521183713	10.818556783301	0.003	1	-1.0667953350703
Q8R3L2	Tcf25	High	11.0527653526264	9.99625683333223	0.003	1	-1.05650851929417
Q8C2K5	Rasal3	High	12.9290142711847	11.8831411860707	0.003	1	-1.04587308511395
Q9D6L8	Ppil3	High	14.3145858551542	13.2726764599751	0.003	1	-1.04190939517907
Q61753	Phgdh	High	17.0978268428337	16.0675646981808	0.003	1	-1.03026214465293
Q9JHU4	Dync1h1	High	14.8928090031515	13.8760906284112	0.003	1	-1.0167183747403
Q6PDL0	Dync1li2	High	12.0611969955687	11.0452393761414	0.003	1	-1.01595761942737
B2RT41	Zfc3h1	High	8.45950833675749	7.44447562965683	0.003	1	-1.01503270710066
Q8K2M0	Mrpl38	High	11.7067069916512	10.7053167993477	0.003	1	-1.00139019230343
Q9DCA2	Mrps11	Medium	11.8421917925247	10.840892354505	0.003	1	-1.00129943801975
Q9D2V8	Mfsd10	Medium	10.7263771143331	9.73016926438677	0.003	1	-0.996207849946375
E9QAE3	Btaf1	High	11.923334624394	10.9292609903035	0.003	1	-0.994073634090542
Q9CQ79	Txndc9	Medium	13.9299164166624	12.9400066719056	0.003	1	-0.98990974475687
O88491	Nsd1	High	8.33476347337033	7.35030274834578	0.003	1	-0.984460725024548
Q8BK64	Ahsa1	High	16.9743678292249	15.9971509761202	0.003	1	-0.977216853104675
O70279	Ess2	High	11.1980419537807	10.2219052137668	0.003	1	-0.976136740013832
Q64737	Gart	High	16.0895732032971	15.1241061577945	0.003	1	-0.965467045502582
Q9EPK6	Sil1	High	10.3613091309538	9.39657173192913	0.003	1	-0.964737399024637
Q9WVM3	Anapc7	High	12.0104781766727	11.046538717735	0.003	1	-0.963939458937697
Q99NH0	Ankrd17	High	10.5736422058945	9.6126082853677	0.003	1	-0.961033920526784
Q924H2	Med15	High	10.7408282364726	9.7803865819551	0.003	1	-0.960441654517458
P37040	Por	High	13.7973037424665	12.8379990900681	0.003	1	-0.959304652398441
P54279	Pms2	High	9.95267534879303	8.99715136176152	0.003	1	-0.955523987031507
Q8BPG6	Sumf2	Medium	10.60210758039	9.64968936103201	0.003	1	-0.952418219357977
Q64337-2	Sqstm1	High	14.1745494549399	13.2245389143808	0.003	1	-0.95001054055912
P46061	Rangap1	High	16.0815260716397	15.1516171455947	0.003	1	-0.929908926044972
Q8VE80	Thoc3	High	12.2985310779298	11.3796996169463	0.003	1	-0.918831460983528
Q9QYB1	Clic4	High	16.292147240353	15.3747189690781	0.003	1	-0.917428271274874
P18653	Rps6ka1	High	12.7992813438027	11.8845157960634	0.003	1	-0.914765547739291
Q62073	Map3k7	High	10.3370493555463	9.4233953984607	0.003	1	-0.913653957085561
Q9D2C2	Saal1	High	12.0316055647591	11.1261447632272	0.003	1	-0.90546080153187
Q9JJY4	Ddx20	High	12.5484269976215	11.6456734544663	0.003	1	-0.902753543155203
Q9EQ28	Pold3	High	12.6320023489596	11.7328566383755	0.003	1	-0.899145710584099
Q8K224	Nat10	High	15.132199659366	14.2362548494208	0.003	1	-0.895944809945201
Q9WV55	Vapa	High	16.2408378344546	15.3450360679597	0.003	1	-0.895801766494918
Q8K273	Mmgt1	Medium	11.2263756513236	10.3340535794154	0.003	1	-0.892322071908152
P11499	Hsp90ab1	High	21.1162644769502	20.2265914667927	0.003	1	-0.889673010157498
Q9DCX1	Mad2l1bp	Medium	9.532229064619	8.65013025948083	0.003	1	-0.882098805138165
P26883	Fkbp1a	Medium	16.6607549616933	15.7841204554845	0.003	1	-0.87663450620879
Q6XZL8	Dot1l	Medium	7.13878773480815	6.26248578504337	0.003	1	-0.876301949764788
Q9QXE7	Tbl1x	High	11.6073163465731	10.7370007049701	0.003	1	-0.870315641602993
P47856;P47856-2	Gfpt1	High	14.1996462081576	13.3330381328316	0.003	1	-0.866608075326036
Q9CQL5	Mrpl18	Medium	12.6446385367435	11.778610117929	0.003	1	-0.866028418814548
P20029	Hspa5	High	19.4865729568331	18.6236913219996	0.003	1	-0.862881634833482
Q9JKF7	Mrpl39	High	13.0513211405	12.1927556759033	0.003	1	-0.858565464596703
O09046;O09046-2	Il4i1	High	15.9302653061949	15.0729343716371	0.003	1	-0.857330934557817
Q9DCL9	Paics	High	16.4713874861749	15.6146314369621	0.003	1	-0.856756049212784
Q32NY4;Q32NY4-2	Cnnm3	Medium	7.36819097086609	6.51316213131044	0.003	1	-0.855028839555658
Q9DC60	Ubiad1	Medium	10.0621224080997	9.20904817492752	0.003	1	-0.85307423317219
Q8VE22	Mrps23	High	14.1549152358821	13.3060328078842	0.003	1	-0.84888242799788
Q922D8	Mthfd1	High	16.7080294926141	15.8623107519626	0.003	1	-0.845718740651527
Q91YI4;Q91YI4-2	Arrb2	High	10.8966391721048	10.0510365708791	0.003	1	-0.845602601225661
Q3THK7	Gmps	High	15.5272911099428	14.6862099152776	0.003	1	-0.841081194665195
Q8VCE2	Gpn1	Medium	11.6752488961232	10.8346460994788	0.003	1	-0.840602796644394
Q62086	Pon2	High	11.5268945564245	10.6890065097859	0.003	1	-0.837888046638646
P61963	Dcaf7	High	11.7949826023112	10.9620494225327	0.003	1	-0.832933179778498
Q9WUN2	Tbk1	High	12.0711689233122	11.2385674873538	0.003	1	-0.832601435958402
Q61419;Q61419-2	Cmah	High	10.3417504874295	9.50965484787071	0.003	1	-0.832095639558741
Q91WJ8	Fubp1	High	17.088549765369	16.2586644940141	0.003	1	-0.829885271354922
Q3UIR3	Dtx3l	High	11.3363888200867	10.5082151106209	0.003	1	-0.828173709465746
Q8BH74	Nup107	High	13.684383714794	12.8577317232343	0.003	1	-0.826651991559729
O88974;O88974-4	Setdb1	High	10.2308988529306	9.40616482175895	0.003	1	-0.8247340311716
Q9ESK9	Rb1cc1	Medium	6.97366137742786	6.15297994329096	0.003	1	-0.820681434136906
P26516	Psmd7	High	15.467583103165	14.6497709676155	0.003	1	-0.817812135549547
Q8BM39	Prpf18	High	12.2063430799717	11.3912031276957	0.003	1	-0.815139952275967
Q99LX5	Mmtag2	Medium	13.1750059391981	12.3635635771045	0.003	1	-0.811442362093613
Q9WTQ8	Timm23	Medium	13.6441075223548	12.8328823459545	0.003	1	-0.811225176400246
Q80VW7	Akna	High	9.5859177228083	8.77870646732795	0.003	1	-0.807211255480347
Q6NZL1	Dhx37	High	12.9720028057771	12.1729617783452	0.003	1	-0.79904102743186
Q8BJ37	Tdp1	High	11.0179828781106	10.219888813729	0.003	1	-0.798094064381578
Q8C176	Taf2	High	9.34726865259721	8.55032419619023	0.003	1	-0.796944456406974
Q9WU56;Q9WU56-2	Pus1	High	14.1823534113728	13.3912355843127	0.003	1	-0.791117827060134
Q8CIV8	Tbce	High	12.0007927173785	11.2101077937286	0.003	1	-0.790684923649923
Q9CZT6	Cmss1	High	12.0058373429892	11.2160633649243	0.003	1	-0.789773978064925
Q99JX4	Eif3m	High	15.6475817040947	14.8582957783793	0.003	1	-0.789285925715449
P35737	H2-DMb1	Medium	15.8918919994213	15.1044769148701	0.003	1	-0.787415084551222
Q9ERU9	Ranbp2	High	13.520853313054	12.7356844343029	0.003	1	-0.785168878751133
Q91YQ5	Rpn1	High	16.7899491353521	16.006040883353	0.003	1	-0.783908251999108
P16332	Mmut	High	10.6856534824965	9.9031187413136	0.003	1	-0.782534741182927
Q6NZN0;Q6NZN0-2;Q6NZN0-3;Q6NZN0-4;Q6NZN0-5	Rbm26	High	12.7216254030753	11.9415863061815	0.003	1	-0.780039096893725
P19426;P19426-2	Nelfe	High	12.8626757240235	12.0872196060727	0.003	1	-0.775456117950739
O08664	Bcl7c	Medium	12.909115226306	12.1357229512214	0.003	1	-0.773392275084525
Q61216	Mre11	High	11.8994565025595	11.1275650862637	0.003	1	-0.771891416295791
Q9Z1T6;Q9Z1T6-1	Pikfyve	High	10.2525916719308	9.48646205074703	0.003	1	-0.766129621183762
Q62077	Plcg1	Medium	7.65999464525878	6.89469696451659	0.003	1	-0.765297680742189
Q8C0D0	Trub1	High	11.4590918859935	10.6938188081434	0.003	1	-0.765273077850056
Q99JH1	Rpp25l	Medium	13.0417297583069	12.2774398019704	0.003	1	-0.76428995633645
P58021	Tm9sf2	High	13.2615906930516	12.4973735279835	0.003	1	-0.764217165068056
Q80XK6	Atg2b	High	9.49539690831785	8.73511151899209	0.003	1	-0.760285389325759
P05063	Aldoc	High	11.363311796057	10.6034264150089	0.003	1	-0.759885381048136
Q9CQJ6	Denr	Medium	14.3951451671104	13.639508369237	0.003	1	-0.755636797873395
Q8CGZ0	Cherp	High	13.6839852141512	12.9284203856791	0.003	1	-0.755564828472066
Q9CQY5	Magt1	High	12.6441943202117	11.8897837515053	0.003	1	-0.754410568706355
Q9DBR0	Akap8	High	13.5727522361374	12.8225814622077	0.003	1	-0.750170773929661
Q61151	Ppp2r5e	Medium	11.2097106849164	10.4660146980412	0.003	1	-0.743695986875137
Q62095	Ddx3y	Medium	12.4747205330721	11.7336015976405	0.003	1	-0.741118935431537
Q9CZN7;Q9CZN7-2	Shmt2	High	18.1824002392492	17.4436107366246	0.003	1	-0.738789502624591
Q8R5F3	Oard1	High	13.4602394860569	12.7254238601123	0.003	1	-0.734815625944576
P38647	Hspa9	High	18.3764432699512	17.6433518289967	0.003	1	-0.733091440954567
Q9JJA4	Wdr12	High	15.1265059663442	14.3955486885144	0.003	1	-0.730957277829789
Q80UM3	Naa15	High	15.0023359795476	14.2733223133218	0.003	1	-0.729013666225814
Q6P5B0	Rrp12	High	14.4601147375608	13.7337962556855	0.003	1	-0.726318481875369
Q61081	Cdc37	High	15.7740711872745	15.0550780574856	0.003	1	-0.71899312978892
P80313	Cct7	High	17.9109421544567	17.1927607419588	0.003	1	-0.718181412497977
Q60778	Nfkbib	Medium	11.0271789210082	10.3102773401152	0.003	1	-0.716901580893053
O88559;O88559-2	Men1	High	11.8303555062782	11.1146807135538	0.003	1	-0.715674792724393
Q64012-2	Raly	High	17.3456508236334	16.6306768026918	0.003	1	-0.714974020941607
Q9CQS8	Sec61b	Medium	16.7996944144624	16.0923382734449	0.003	1	-0.707356141017531
Q99KD5	Unc45a	High	12.3778368163899	11.6763914839134	0.003	1	-0.70144533247654
Q9DBU3	Riok3	High	10.6887464246016	9.98813500906818	0.003	1	-0.700611415533436
Q6PFD9	Nup98	High	13.5156010293736	12.8156023947799	0.003	1	-0.699998634593761
Q8VDM1	Zgpat	High	10.7462833257485	10.0487592031025	0.003	1	-0.697524122645941
Q6PB66	Lrpprc	High	15.6384468012429	14.9439931721846	0.003	1	-0.694453629058305
O35685	Nudc	High	17.1939416552033	16.4995472372654	0.003	1	-0.694394417937996
Q9D1M4	Eef1e1	High	15.5276510826886	14.8334266590214	0.003	1	-0.694224423667203
Q9CZD3	Gars1	High	15.6451958011375	14.952117982187	0.003	1	-0.693077818950496
F6ZDS4	Tpr	High	14.2801800984102	13.5873395706726	0.003	1	-0.692840527737571
Q5I043	Usp28	High	8.22578590199988	7.53439710009025	0.003	1	-0.691388801909623
Q80US4	Actr5	High	10.846317989826	10.1553982602681	0.003	1	-0.690919729557875
P05064	Aldoa	High	19.4827771689831	18.7941981361282	0.003	1	-0.688579032854896
O70310	Nmt1	High	15.0441246679388	14.3593767419991	0.003	1	-0.684747925939737
Q3UHC0	Tnrc6c	Medium	7.32054615681802	6.63704789973485	0.003	1	-0.68349825708317
P52431	Pold1	High	13.8235452883581	13.1422813533411	0.003	1	-0.681263935017018
Q5U3K5	Rabl6	High	10.7338656656973	10.0527800325214	0.003	1	-0.681085633175824
Q8K0C1;Q8K0C1-2	Ipo13	High	8.72612312993943	8.04690044242569	0.003	1	-0.679222687513748
B1AZI6	Thoc2	High	12.5988270218929	11.920402946204	0.003	1	-0.678424075688847
Q64287;Q64287-2	Irf4	High	15.4183810823653	14.7442816893353	0.003	1	-0.674099393029978
Q9QY81	Nup210	High	13.8708927321788	13.1982455866256	0.003	1	-0.672647145553272
Q9R207	Nbn	High	11.4717611683205	10.8023946112532	0.003	1	-0.669366557067358
Q9JHE7	Tssc4	Medium	11.3836116731649	10.7171487816005	0.003	1	-0.66646289156435
P97789;P97789-2	Xrn1	High	10.337028112793	9.67193899168892	0.003	1	-0.665089121104099
P83887	Tubg1	High	12.7079413115356	12.0436913871252	0.003	1	-0.664249924410417
Q3TBT3	Sting1	High	14.863859947742	14.1998665839927	0.003	1	-0.663993363749242
Q6A0D4	Rftn1	High	14.6036138887949	13.9406914496637	0.003	1	-0.66292243913125
Q9CWJ9	Atic	High	18.0378903848474	17.3807891923715	0.003	1	-0.657101192475874
Q3THS6	Mat2a	High	16.7738633918861	16.1168616608592	0.003	1	-0.657001731026895
Q9D1Q1	Mphosph6	High	13.3211092858004	12.6642316057162	0.003	1	-0.656877680084248
Q8BZX4-2	Srek1	High	11.4285235151608	10.7720189738666	0.003	1	-0.656504541294172
Q68FD5	Cltc	High	17.0466065783967	16.3945793924654	0.003	1	-0.652027185931342
Q80UU1	Ankzf1	High	9.64228205422498	8.99298054759696	0.003	1	-0.649301506628019
Q9D8X2	Ccdc124	High	15.0316890435839	14.3824516327172	0.003	1	-0.649237410866684
Q9WUM4	Coro1c	High	13.6982422286629	13.0503089206075	0.003	1	-0.647933308055471
P63005	Pafah1b1	High	14.7364065967762	14.0918476801806	0.003	1	-0.644558916595628
P54103	Dnajc2	High	13.9277260931306	13.2834138247012	0.003	1	-0.644312268429436
Q8R1B4	Eif3c	High	15.8866939559754	15.2426213788307	0.003	1	-0.644072577144636
Q9CR41	Hypk	High	14.0791479099265	13.438547883102	0.003	1	-0.640600026824471
Q9D0I8	Mrto4	High	16.4589078036998	15.8185578258584	0.003	1	-0.640349977841371
Q6ZWV3	Rpl10	High	18.3011449301921	17.6618021093279	0.003	1	-0.639342820864261
Q69ZA1	Cdk13	High	10.3636111962622	9.72437865192549	0.003	1	-0.639232544336728
Q9D483	Polr3c	High	11.3897966702682	10.7522599472154	0.003	1	-0.637536723052815
O70194	Eif3d	High	16.1871480763177	15.5559930110431	0.003	1	-0.631155065274539
Q9EP72	Emc7	Medium	13.013336218726	12.3881358211155	0.003	1	-0.625200397610449
P60521	Gabarapl2	Medium	15.4443975285536	14.820203182503	0.003	1	-0.624194346050606
Q9DCD2	Xab2	High	13.6796115894766	13.0558712839306	0.003	1	-0.623740305546047
O09111	Ndufb11	Medium	15.1889020207649	14.5697422486682	0.003	1	-0.619159772096774
O35691	Pnn	High	14.2562182644068	13.6373200716721	0.003	1	-0.618898192734678
Q99KP6	Prpf19	High	17.0165350048742	16.3988904990458	0.003	1	-0.617644505828387
O88307	Sorl1	High	10.1493073992777	9.53307505960229	0.003	1	-0.616232339675397
Q922Q1	Mtarc2	High	13.4541320365309	12.8388338402133	0.003	1	-0.615298196317577
O08579	Emd	High	15.0953241496257	14.4807835444499	0.003	1	-0.614540605175769
Q9CVD2	Atxn3	High	11.2189900126574	10.6048776516184	0.003	1	-0.614112361039
O70133	Dhx9	High	16.5848178179609	15.9727472708446	0.003	1	-0.612070547116337
Q9D168	Ints12	High	11.7411088355538	11.1312036447849	0.003	1	-0.609905190768863
Q9QXT0	Cnpy2	Medium	13.4416876394122	12.8319691820257	0.003	1	-0.609718457386547
Q8BG32	Psmd11	High	16.7257149927995	16.116273134778	0.003	1	-0.609441858021462
Q5SFM8	Rbm27	High	12.9143544216454	12.3066924152819	0.003	1	-0.607662006363519
Q8CFQ3	Aqr	High	13.3934368703298	12.7864300133611	0.003	1	-0.607006856968669
Q9CR02	Tma16	Medium	14.3346273425827	13.7280791263981	0.003	1	-0.606548216184608
O88665	Brd7	High	10.2329182984791	9.62894099096212	0.003	1	-0.603977307516935
O88324	Cd83	Medium	13.2387618978945	12.6371917543314	0.003	1	-0.601570143563077
O88286-3	Wiz	High	12.3149959087556	11.7135716222003	0.003	1	-0.601424286555345
Q61166	Mapre1	High	16.9144195317738	16.3130318859917	0.003	1	-0.601387645782182
Q9JK81	Myg1	High	14.8220984298392	14.2207828706733	0.003	1	-0.601315559165846
Q9Z0X1	Aifm1	High	14.3955369976607	13.7979567869034	0.003	1	-0.597580210757261
Q9CZU6	Cs	High	17.4004639302877	16.8044489788866	0.003	1	-0.59601495140102
Q7TSC1	Prrc2a	High	12.5841019229982	11.9956279817681	0.003	1	-0.588473941230117
Q99M87;Q99M87-3	Dnaja3	High	12.7116907891347	12.1237530513735	0.003	1	-0.587937737761262
P01843	NA	Medium	13.0173166138078	12.435617428085	0.003	1	-0.581699185722805
Q8BP47	NARS1	High	15.6568593564368	15.0756214720861	0.003	1	-0.581237884350639
Q8CBW3;Q8CBW3-2;Q8CBW3-3;Q8CBW3-4;Q8CBW3-5	Abi1	High	13.165287587656	12.5889112999502	0.003	1	-0.57637628770579
Q9D6S7	Mrrf	Medium	12.7348048180827	12.1607884726766	0.003	1	-0.574016345406047
P70398	Usp9x	High	12.3227370096419	11.7512225956913	0.003	1	-0.571514413950624
P27641	Xrcc5	High	14.079306579712	13.5097294546743	0.003	1	-0.569577125037709
Q9Z2U0	Psma7	High	18.0257600147349	17.4562292136431	0.003	1	-0.569530801091805
Q9JHW4	Eefsec	High	14.046026769527	13.4790905507689	0.003	1	-0.566936218758107
Q9QZD9	Eif3i	High	17.1929615930994	16.6268439639591	0.003	1	-0.566117629140301
Q3UFS4	Gpatch11	Medium	11.6082408781014	11.0437162129381	0.003	1	-0.564524665163304
P54726	Rad23a	High	15.0499156581749	14.4870854561399	0.003	1	-0.562830202035014
O08550	Kmt2b	High	8.21422440745702	7.65428837492755	0.003	1	-0.559936032529469
Q60929-2	Mef2a	Medium	13.5264795700065	12.9679280591037	0.003	1	-0.558551510902836
P63073	Eif4e	High	15.9915814699221	15.434470680502	0.003	1	-0.557110789420065
Q8CGF7	Tcerg1	High	14.3990785318816	13.8447725981068	0.003	1	-0.554305933774826
Q8BHJ9	Slu7	High	11.4456516230669	10.8961570993809	0.003	1	-0.549494523686013
Q8R0A0	Gtf2f2	High	14.8396616185828	14.2925556382847	0.003	1	-0.547105980298136
Q8BUL6;Q8BUL6-2	Plekha1	Medium	9.26070857214592	8.71468251312939	0.003	1	-0.546026059016533
Q91VA6	Poldip2	High	13.6110739050316	13.0657447289004	0.003	1	-0.545329176131222
Q61768	Kif5b	High	14.0114274183324	13.4673562758383	0.003	1	-0.54407114249409
P09671	Sod2	High	15.5572796029196	15.0135749021363	0.003	1	-0.543704700783397
Q921F2	Tardbp	High	17.1450216648199	16.6049657651304	0.003	1	-0.540055899689435
Q9WTM5	Ruvbl2	High	16.9482418141198	16.4096903571594	0.003	1	-0.538551456960462
Q811S7	Ubp1	High	10.7194937069373	10.183771401374	0.003	1	-0.535722305563322
O54984	Get3	High	14.720479896517	14.1863405527141	0.003	1	-0.534139343802972
P56959	Fus	High	16.7687632627879	16.2354115353689	0.003	1	-0.533351727419003
Q8K2B3	Sdha	High	15.4689990484052	14.9389178000817	0.003	1	-0.5300812483235
Q7TN29	Smap2	High	15.1310004013922	14.6017622300684	0.003	1	-0.529238171323879
O70274	Ptp4a2	Medium	12.0535475858563	11.5274700004788	0.003	1	-0.526077585377477
Q3USJ8;Q3USJ8-2;Q3USJ8-3	Fchsd2	High	11.8048156322171	11.2807048417737	0.003	1	-0.52411079044338
Q8BK58	Hspbap1	High	10.4734316622921	9.95300197474038	0.003	1	-0.520429687551731
Q9D868-2	Ppih	High	15.4826299480456	14.9628824737762	0.003	1	-0.519747474269471
Q99KG3;Q99KG3-3	Rbm10	High	13.1245484479763	12.6093315650436	0.003	1	-0.515216882932641
Q924W5	Smc6	High	11.1336749711248	10.6201332708489	0.003	1	-0.513541700275891
Q9ES28-8	Arhgef7	High	12.2934491527693	11.7815963983273	0.003	1	-0.511852754442067
O35215	Ddt	High	16.7002932165735	16.1886425961759	0.003	1	-0.511650620397592
Q8C522	Endod1	Medium	8.35596057230186	7.84631812879277	0.003	1	-0.509642443509096
Q58A65-2	Spag9	High	12.0145756065533	11.5050253497227	0.003	1	-0.509550256830639
Q9D0T1	Snu13	Medium	18.264861787845	17.7586044261482	0.003	1	-0.506257361696779
P58281-2	Opa1	High	12.6466363429655	12.1410504048701	0.003	1	-0.505585938095402
Q9DBC7	Prkar1a	High	14.7673602490341	14.2657167955832	0.003	1	-0.501643453450924
Q9D906	Atg7	High	11.2843646791624	10.7830905449529	0.003	1	-0.501274134209456
G3X9Z4	Pcf11	High	11.2335073533774	10.7324737606823	0.003	1	-0.501033592695029
Q921I9	Exosc4	High	14.5906359810077	14.1040229816044	0.003	1	-0.486612999403292
P47941	Crkl	High	14.6737946451324	14.1882077833524	0.003	1	-0.48558686177995
Q8BU11	Tox4	Medium	10.5850210869754	10.1038002513475	0.003	1	-0.481220835627919
Q8R3F5	Mcat	High	11.3618919496378	10.8876707926136	0.003	1	-0.474221157024141
Q99N16	Cyp4f3	Medium	10.814799855602	10.3529085798695	0.003	1	-0.461891275732533
Q02053	Uba1	High	17.2559724244103	16.8019649301585	0.003	1	-0.454007494251815
P08249	Mdh2	High	19.0104377865743	18.5569277484787	0.003	1	-0.453510038095619
Q9DAW9	Cnn3	High	14.7115618348987	14.2582582551908	0.003	1	-0.453303579707875
Q61191	Hcfc1	High	14.2857212263166	13.8429249420333	0.003	1	-0.442796284283336
Q7TSG2	Ctdp1	High	12.347661890971	11.9105941343707	0.003	1	-0.437067756600278
Q80YD6	Sergef	Medium	8.70226232927198	8.26578005232168	0.003	1	-0.436482276950304
Q9CVB6	Arpc2	High	18.2297825277049	17.7955571617263	0.003	1	-0.434225365978673
Q5SSH7;Q5SSH7-2	Zzef1	High	8.66796294871325	8.23487065907961	0.003	1	-0.433092289633644
P70268	Pkn1	High	12.5041688052551	12.0748119555052	0.003	1	-0.429356849749869
Q8VD65	Pik3r4	High	12.1639800495226	11.7400753308379	0.003	1	-0.423904718684668
Q8BMP6	Acbd3	High	12.7835957259731	12.3668492997101	0.003	1	-0.416746426263053
P20108	Prdx3	High	16.9791801183786	16.5644196098827	0.003	1	-0.414760508495952
Q8VDM6	Hnrnpul1	High	14.3088484335321	13.9009037318578	0.003	1	-0.407944701674325
Q8BHN3	Ganab	High	15.6185074553815	15.211388865203	0.003	1	-0.407118590178532
Q6NZA9	Taf9b	High	12.6710318900715	12.2645232881373	0.003	1	-0.406508601934208
Q8VBU8;Q8VBU8-4	Banp	Medium	9.28430364866466	8.88482235178937	0.003	1	-0.399481296875294
Q8BWG8-2	Arrb1	Medium	10.0151020958813	9.6190040074952	0.003	1	-0.396098088386138
Q9D2E2	Toe1	High	12.5568031201251	12.1718465649203	0.003	1	-0.384956555204806
Q62141;Q62141-1	Sin3b	High	9.7530379033646	9.37283227130171	0.003	1	-0.380205632062889
Q4LDD4	Arap1	High	12.4878980820622	12.1312404681305	0.003	1	-0.356657613931628
P58404;P58404-2	Strn4	High	11.440713895205	11.0997789750436	0.003	1	-0.340934920161404
Q9JJK2	Lancl2	High	12.1318974706009	11.8168104089583	0.003	1	-0.315087061642613
Q9Z0Y1	Dctn3	Medium	13.7363967495311	13.437167357056	0.003	1	-0.299229392475009
Q6NVE8	Wdr44	High	11.5825271965081	11.2895162566604	0.003	1	-0.293010939847616
Q9JLV6	Pnkp	High	14.4979524393605	14.2243337193318	0.003	1	-0.273618720028685
P59997	Kdm2a	High	11.2142784659931	10.9715804406526	0.003	1	-0.242698025340481
Q925N2	Sfxn2	Medium	10.1064744237612	11.0902476335224	0.003	1	0.983773209761209
Q8BHX3;Q8BHX3-2	Cdca8	High	11.0294779529843	6.92152346362648	0.004	1	-4.10795448935779
Q8VDF2	Uhrf1	High	15.0785703335159	11.7893276647928	0.004	1	-3.28924266872313
Q8C551	Rad51ap1	Medium	10.6179238017548	7.70705941748624	0.004	1	-2.91086438426856
Q921J4	Ube2s	Medium	11.870413586983	8.96625011286853	0.004	1	-2.90416347411448
Q8CEE6	Pask	Medium	6.83576743750489	3.9601151481287	0.004	1	-2.87565228937619
P07742	Rrm1	High	14.2336998656273	11.9778889720668	0.004	1	-2.25581089356045
P43346	Dck	High	12.3914640164618	10.2638022632244	0.004	1	-2.12766175323739
Q9QXA7	Trim44	Medium	9.38213524330946	7.47118583576197	0.004	1	-1.9109494075475
Q9JIW9	Ralb	Medium	10.6666127704277	8.87388974467647	0.004	1	-1.79272302575119
Q6P3B9	Rbfa	Medium	7.88086153097272	6.13653468695919	0.004	1	-1.74432684401354
Q3V1H1	Ckap2	High	8.96502578240283	7.37165255464743	0.004	1	-1.59337322775541
Q3UDK1;Q3UDK1-2	Trafd1	High	10.0210087693201	8.46740525374851	0.004	1	-1.55360351557162
Q8C2P3	Dus1l	Medium	9.26584912644452	7.78784599983958	0.004	1	-1.47800312660494
P18242	Ctsd	High	11.2104241540758	9.7471711292577	0.004	1	-1.46325302481814
Q9Z0M5	Lipa	Medium	9.20872568085871	7.77641579462287	0.004	1	-1.43230988623585
Q61553	Fscn1	High	12.7231358679345	11.3076597491165	0.004	1	-1.41547611881806
Q9EQQ9;Q9EQQ9-3	Oga	High	11.7127969247927	10.3228693646529	0.004	1	-1.38992756013984
Q3UDF0;Q3UDF0-2	Slc2a6	High	11.84089729206	10.4779946322688	0.004	1	-1.36290265979121
Q8N9S3	Ahsa2	High	11.8465077032329	10.5055831167013	0.004	1	-1.34092458653157
Q61881	Mcm7	High	16.157376261965	14.8308021630439	0.004	1	-1.3265740989211
Q9CYF5	Rcc1l	Medium	9.87085040501401	8.5578246410731	0.004	1	-1.31302576394091
Q62351	Tfrc	High	15.1963572335953	13.9095386086078	0.004	1	-1.28681862498745
O08586	Pten	Medium	9.76000879348879	8.5005307249421	0.004	1	-1.25947806854669
Q7TMM9	Tubb2a	Medium	17.1466785374172	15.9043283248736	0.004	1	-1.24235021254361
Q8BU04	Ubr7	High	11.5007283778374	10.2822496319584	0.004	1	-1.21847874587901
P58058	Nadk	Medium	10.7679435520007	9.55580538611115	0.004	1	-1.2121381658895
Q8CIE2;Q8CIE2-2;Q8CIE2-3	Zmiz2	Medium	9.13944976398353	7.92861898551903	0.004	1	-1.2108307784645
P61967	Ap1s1	Medium	12.7663684485707	11.566357325241	0.004	1	-1.20001112332964
Q810D6	Grwd1	High	16.6426984004465	15.4519337244149	0.004	1	-1.19076467603161
Q91VM3;Q91VM3-2	Wdr45	Medium	9.33577027412769	8.14540394070481	0.004	1	-1.19036633342288
Q9QYI4	Dnajb12	High	10.6278980612829	9.45519648970368	0.004	1	-1.17270157157918
Q9WUK4	Rfc2	High	14.5432704973904	13.3755132467792	0.004	1	-1.16775725061119
Q5SWU9;Q5SWU9-2	Acaca	High	12.912570431451	11.7478915768867	0.004	1	-1.16467885456436
P97931	Ung	High	12.9045594726909	11.7539544406385	0.004	1	-1.15060503205242
P54797	Tango2	Medium	15.7231131893642	14.5770310924204	0.004	1	-1.14608209694375
P97855	G3bp1	High	17.7349973941362	16.5912587145898	0.004	1	-1.14373867954638
Q7TNP2	Ppp2r1b	High	12.7428507334506	11.6111730399029	0.004	1	-1.1316776935477
E9PWW6;E9Q8M5	Zc3h7a	Medium	8.50995481603052	7.3831068206188	0.004	1	-1.12684799541171
P40237	Cd82	Medium	15.2826514837597	14.1739781604368	0.004	1	-1.10867332332291
Q69ZK6	Jmjd1c	High	8.23049265430008	7.1269065361909	0.004	1	-1.10358611810918
P39429;P39429-2	Traf2	Medium	9.78678631992957	8.68395933728347	0.004	1	-1.1028269826461
Q9CXI5	Manf	High	15.3996468582958	14.307680256725	0.004	1	-1.0919666015708
P97310	Mcm2	High	15.3476128161237	14.2600182962043	0.004	1	-1.08759451991936
Q62406;Q62406-2	Irak1	Medium	8.59121061913865	7.51391282516137	0.004	1	-1.07729779397728
P54276	Msh6	High	13.2004474960368	12.1369663481036	0.004	1	-1.06348114793321
Q7TPE5	Slc7a6os	Medium	12.3205418540129	11.2650254592776	0.004	1	-1.05551639473531
Q9EPQ8;Q9EPQ8-2	Tcf20	High	8.4949485150414	7.44019703376283	0.004	1	-1.05475148127857
Q9CYV5	Tmem135	Medium	7.90037637954789	6.84740114537117	0.004	1	-1.05297523417672
Q8C7V8	Ccdc134	Medium	12.9778071653855	11.9341583219622	0.004	1	-1.04364884342332
O70281	Tpst1	Medium	8.06218252890188	7.01874221350914	0.004	1	-1.04344031539273
Q9D1H8	Mrpl53	Medium	13.0952929428541	12.0537132659535	0.004	1	-1.04157967690064
Q921V5	Mgat2	High	10.8210888699688	9.78024033410275	0.004	1	-1.04084853586606
Q8BFR4	Gns	High	11.0549671320885	10.0236481932008	0.004	1	-1.03131893888771
E9PVA8	Gcn1	High	14.5684384301575	13.5394057868406	0.004	1	-1.02903264331697
P97379	G3bp2	High	14.3206009038605	13.3025022008622	0.004	1	-1.01809870299825
Q9CQE5	Rgs10	Medium	11.7437117699392	10.7367582427669	0.004	1	-1.00695352717233
O88455	Dhcr7	Medium	11.7428444632687	10.7423210528778	0.004	1	-1.00052341039089
O35648	Cetn3	Medium	13.4050828439196	12.4133529461112	0.004	1	-0.991729897808478
Q61189	Clns1a	Medium	14.8829092189061	13.8963534705552	0.004	1	-0.986555748350902
Q6P7W0	Senp6	High	8.69457334441765	7.72688932222018	0.004	1	-0.967684022197464
Q60649	Clpb	High	10.9587044197771	9.99671597413368	0.004	1	-0.961988445643447
P09925	Surf1	Medium	10.938001590619	9.98456188896972	0.004	1	-0.953439701649234
P63094-2;Q6R0H7-4	Gnas	High	12.837940613919	11.8869134501691	0.004	1	-0.951027163749854
Q7TNL5;Q91V89	Ppp2r5d	High	12.7381137789876	11.7911446165093	0.004	1	-0.946969162478347
Q8BKC5	Ipo5	High	15.921344818806	14.9767679486805	0.004	1	-0.944576870125504
P97429	Anxa4	High	14.2587461739126	13.3197427764671	0.004	1	-0.939003397445518
F8VQG7	N4bp2	High	8.85653749090325	7.92012244414838	0.004	1	-0.93641504675487
Q9D1B9	Mrpl28	High	12.6293283304458	11.6932890193756	0.004	1	-0.936039311070259
A2AWL7	Mga	High	7.88603760335482	6.95123934720937	0.004	1	-0.93479825614545
Q9ET39	Slamf6	Medium	10.0930518046744	9.16533791798216	0.004	1	-0.927713886692242
Q3ULL6	Upf3b	High	11.8888113407858	10.9629574796892	0.004	1	-0.925853861096611
Q91VH6	Memo1	High	13.4849841376985	12.5696560517602	0.004	1	-0.91532808593837
Q9CRT8	Xpot	High	12.4275980121406	11.5137567931956	0.004	1	-0.913841218945032
Q99N87	Mrps5	High	13.3770742539717	12.4762018534701	0.004	1	-0.900872400501607
Q8R570	Snap47	High	10.1193233289936	9.22680681960208	0.004	1	-0.892516509391545
Q8K3Z9	Pom121	High	11.688196740078	10.8018504816702	0.004	1	-0.88634625840778
Q9EPL8	Ipo7	High	14.3359381428513	13.450285034913	0.004	1	-0.885653107938309
Q9CX53	Gemin6	Medium	11.856226265755	10.9713137820407	0.004	1	-0.884912483714331
Q3UCQ1	Foxk2	High	12.5162884317738	11.6380004631657	0.004	1	-0.878287968608065
Q9JKP7	Pole3	Medium	13.9796336749234	13.1036445958525	0.004	1	-0.875989079070875
Q9ESZ8;Q9ESZ8-2;Q9ESZ8-3;Q9ESZ8-4;Q9ESZ8-5;Q9ESZ8-6	Gtf2i	High	13.6689254410982	12.7967999847241	0.004	1	-0.872125456374087
Q7TNC4;Q7TNC4-4	Luc7l2	High	14.8091652177563	13.9395635856315	0.004	1	-0.86960163212472
Q7TQH0-2	Atxn2l	High	14.6560738349795	13.7888931384694	0.004	1	-0.867180696510015
Q91WM1	Strbp	High	13.2796648400774	12.4127773256699	0.004	1	-0.866887514407505
Q8K411;Q8K411-2	Pitrm1	High	14.2167722100166	13.351170737719	0.004	1	-0.86560147229768
Q8BTW8	Cdk5rap1	Medium	7.8057912072711	6.94124810246364	0.004	1	-0.864543104807464
Q80XI3-2;Q80XI3-4	Eif4g3	High	11.2563713078713	10.3921219680596	0.004	1	-0.864249339811714
Q3UKC1	Tax1bp1	High	12.1460151409499	11.2840816234551	0.004	1	-0.86193351749486
Q80UW8	Polr2e	High	15.8943515847362	15.0324336394176	0.004	1	-0.861917945318588
Q8K201	Kct2	Medium	10.2195383197348	9.36353442494073	0.004	1	-0.856003894794059
Q9CPR1	Rwdd4	Medium	12.7409811404216	11.8858238262333	0.004	1	-0.855157314188244
P28658	Atxn10	High	14.248306890337	13.4000108152429	0.004	1	-0.848296075094082
Q7TMF2	Eri1	High	11.7509986560505	10.9042157709073	0.004	1	-0.846782885143206
Q61183	Papola	High	13.445867999702	12.5995127546159	0.004	1	-0.84635524508608
Q8CCB4	Vps53	High	11.1583473602209	10.3147748346927	0.004	1	-0.843572525528234
P51660	Hsd17b4	High	13.2791165239734	12.4355564530584	0.004	1	-0.843560070915046
P58468	Fam207a	High	14.5816706116781	13.7418028586577	0.004	1	-0.839867753020394
Q7TPH6	Mycbp2	High	9.19683456914486	8.35727634895958	0.004	1	-0.839558220185285
Q6ZPJ3	Ube2o	High	11.8388319831966	10.99939279803	0.004	1	-0.839439185166588
Q64516;Q64516-1;Q64516-2	Gk	High	11.3880982001847	10.5523148390653	0.004	1	-0.835783361119482
Q8VCT3	Rnpep	High	13.2104959164017	12.3784152911508	0.004	1	-0.832080625250855
Q09XV5	Chd8	High	10.8742490429701	10.0426212603638	0.004	1	-0.831627782606278
P18572;P18572-2	Bsg	High	13.944324375136	13.1137000938592	0.004	1	-0.830624281276766
Q8C0V0	Tlk1	High	9.09130013334557	8.26312053902643	0.004	1	-0.828179594319138
Q6NS46	Pdcd11	High	14.6073803395361	13.7836920317701	0.004	1	-0.823688307765988
Q9D0R4	Ddx56	High	14.720558269679	13.9065232296911	0.004	1	-0.814035039987905
P28740	Kif2a	High	12.5226328557636	11.7111874596619	0.004	1	-0.811445396101753
Q61749	Eif2b4	High	13.7634318726405	12.9522809882876	0.004	1	-0.811150884352886
Q9JJT9	Phax	High	12.6003214796017	11.7922538591655	0.004	1	-0.808067620436175
Q8R3P6	Ints14	High	11.4829953373075	10.6928744395711	0.004	1	-0.790120897736417
Q8CD92;Q8CD92-2	Ttc27	High	12.6420148930874	11.8556178415499	0.004	1	-0.786397051537483
Q9WVG6;Q9WVG6-2	Carm1	High	13.1338277727734	12.3496042612981	0.004	1	-0.784223511475322
O08759	Ube3a	High	12.7648822712334	11.9808263245381	0.004	1	-0.784055946695354
O55013	Trappc3	High	14.6215688187586	13.8424662587443	0.004	1	-0.779102560014218
Q3V1V3	Esf1	High	12.6791626542355	11.9063675226724	0.004	1	-0.772795131563047
Q8BP48	Metap1	High	12.8664424081833	12.0938817406725	0.004	1	-0.772560667510806
Q61074	Ppm1g	High	15.2280525443793	14.4593058869214	0.004	1	-0.768746657457916
Q5DTM8	Rnf20	High	12.4286952413191	11.6621569686255	0.004	1	-0.766538272693616
Q7TN58;Q7TN58-2	Tmc8	Medium	7.56088173699694	6.80376990909523	0.004	1	-0.757111827901708
Q8BTZ4	Anapc5	High	11.6835574427077	10.927476106952	0.004	1	-0.756081335755711
Q9DCH4	Eif3f	High	16.8825242172086	16.1282271684341	0.004	1	-0.754297048774522
Q8BJW6	Eif2a	High	14.8764333097648	14.1268831595813	0.004	1	-0.749550150183488
Q9D0R8	Lsm12	Medium	14.3670656622745	13.6239580339101	0.004	1	-0.743107628364358
Q3USH5	Sfswap	High	10.9178683695076	10.1780057582347	0.004	1	-0.73986261127285
Q99N93	Mrpl16	High	12.5876235129855	11.8496742426905	0.004	1	-0.737949270295028
Q61712	Dnajc1	Medium	9.96867745440701	9.23218053387463	0.004	1	-0.736496920532383
Q3U7U3	Fbxo7	Medium	10.5847663278267	9.84999530352334	0.004	1	-0.734771024303326
Q60676	Ppp5c	High	14.0507955276669	13.3176604579652	0.004	1	-0.733135069701703
A2AT37	Upf2	High	11.4351778371041	10.7053162142839	0.004	1	-0.729861622820211
Q9CQ65	Mtap	High	16.1573618239367	15.4282615802424	0.004	1	-0.729100243694303
Q9WVA4	Tagln2	High	18.4244554745212	17.704688178242	0.004	1	-0.719767296279166
P46471	Psmc2	High	16.8526094541003	16.132925371437	0.004	1	-0.719684082663317
Q78HU3	Mvb12a	Medium	10.4261896005068	9.71499294390225	0.004	1	-0.711196656604555
A0A5F8MPI9;Q3UHC1;Q91ZZ2	Rapgef1	High	11.0919548524409	10.3828863124037	0.004	1	-0.709068540037174
Q8JZQ9	Eif3b	High	16.855081608483	16.1464445967584	0.004	1	-0.70863701172469
Q6NXY9	Polr3g	Medium	10.2896458602475	9.58158078287172	0.004	1	-0.70806507737578
Q922J3	Clip1	High	11.5001633779088	10.793145082003	0.004	1	-0.707018295905783
Q9WVJ2	Psmd13	High	16.1698139787062	15.463937635266	0.004	1	-0.705876343440151
Q63844	Mapk3	High	12.8772044158182	12.1733169484584	0.004	1	-0.703887467359818
Q9Z1G3	Atp6v1c1	High	13.5729853611092	12.8706922872358	0.004	1	-0.702293073873314
Q6NV99	Haus6	High	10.499054343719	9.79690468121789	0.004	1	-0.70214966250113
P11983	Tcp1	High	18.0666004159067	17.3691278248625	0.004	1	-0.697472591044196
Q64705	Usf2	Medium	10.6337571209264	9.93674938560075	0.004	1	-0.697007735325663
O88545	Cops6	High	14.2437409603266	13.5519460589183	0.004	1	-0.691794901408326
Q8JZR0	Acsl5	High	12.8376572325785	12.1461380733495	0.004	1	-0.691519159229031
Q9CRD0	Ociad1	High	14.7003122056086	14.0110762586099	0.004	1	-0.689235946998719
Q8VI33	Taf9	Medium	10.9376930247812	10.2495646327211	0.004	1	-0.688128392060044
Q02614	Sap30bp	High	13.7766777405944	13.0890155864401	0.004	1	-0.687662154154284
Q8BX10	Pgam5	High	14.7055751609217	14.0233362363533	0.004	1	-0.682238924568338
P51855	Gss	High	11.7273453717317	11.0482326762039	0.004	1	-0.67911269552774
P62843	Rps15	High	18.41096930395	17.7331255476045	0.004	1	-0.67784375634545
Q8CIM8	Ints4	High	12.4189953346584	11.7418756882578	0.004	1	-0.677119646400657
Q6PGG2	Gmip	High	12.6680670112846	11.991869301831	0.004	1	-0.676197709453557
Q8K0D0	Cdk17	High	11.7035701655894	11.028067239341	0.004	1	-0.675502926248347
Q8BVI4	Qdpr	High	15.6236023533456	14.9503792522262	0.004	1	-0.673223101119364
Q9CX97	Wdr55	High	13.3661887265364	12.7036274888634	0.004	1	-0.662561237673065
B1AR17	Chd3	High	12.7304696422533	12.0692670870882	0.004	1	-0.661202555165046
O35864	Cops5	High	14.234551723058	13.5803190164105	0.004	1	-0.654232706647504
Q9JJ28	Flii	High	12.4550247000894	11.8014131879306	0.004	1	-0.653611512158834
Q8BHL8	Psmf1	Medium	13.2837419364748	12.6353250412086	0.004	1	-0.648416895266205
Q9WUA6;Q9WUA6-2	Akt3	Medium	7.83542045864547	7.19639255276418	0.004	1	-0.639027905881289
G5E870	Trip12	High	12.5131401651029	11.8742616918636	0.004	1	-0.638878473239226
Q05D44	Eif5b	High	14.5942532384437	13.9607885223318	0.004	1	-0.633464716111884
Q91WD1	Polr3d	High	11.0596073714173	10.4267968763488	0.004	1	-0.632810495068417
Q921C5;Q921C5-2	Bicd2	High	10.875758168401	10.2467581703109	0.004	1	-0.628999998090089
P27659	Rpl3	High	19.0866129106306	18.4581547396699	0.004	1	-0.628458170960702
P31938	Map2k1	High	16.265283106504	15.6370782475897	0.004	1	-0.628204858914337
Q9JJX7	Tdp2	Medium	11.6997314069554	11.0730953044123	0.004	1	-0.626636102543122
Q9D773	Mrpl2	High	11.6653743088053	11.0422517331521	0.004	1	-0.623122575653209
Q8BZH4	Pogz	High	11.1124247269923	10.4943156991067	0.004	1	-0.618109027885595
Q9QXW0	Fbxl6	Medium	8.31941005432387	7.70281013849414	0.004	1	-0.616599915829731
P28704;P28704-2	Rxrb	High	11.3889553270811	10.7730821849718	0.004	1	-0.615873142109329
Q03172	Hivep1	High	8.71362925130419	8.09955432989888	0.004	1	-0.614074921405308
P35700	Prdx1	High	20.4148402520369	19.8041251045181	0.004	1	-0.610715147518796
Q1HFZ0	Nsun2	High	16.3003397334951	15.6905078633016	0.004	1	-0.609831870193515
Q8BU30	Iars1	High	15.5951153440108	14.9855058688308	0.004	1	-0.60960947517993
Q9QYI3	Dnajc7	High	14.7348003208198	14.1300303119049	0.004	1	-0.604770008914846
Q922B2	Dars1	High	17.2013540161209	16.5991307072429	0.004	1	-0.602223308877946
Q3U0V2	Tradd	High	12.348668546879	11.7465208958775	0.004	1	-0.602147651001561
Q80U58-2	Pum2	High	12.5048914638052	11.9028572743882	0.004	1	-0.602034189417026
P26369	U2af2	High	16.7382971860824	16.1378168704709	0.004	1	-0.600480315611541
Q5FWK3	Arhgap1	High	14.2659514663985	13.6672984536633	0.004	1	-0.598653012735211
Q8VCQ3	Nrbf2	High	11.5574479826329	10.9611042497259	0.004	1	-0.596343732907071
Q9CWU4	NA	Medium	11.6640779101054	11.0700684911323	0.004	1	-0.594009418973059
Q8VDG3	Parn	High	12.4633772493735	11.869872184027	0.004	1	-0.593505065346498
Q9R020;Q9R020-2	Zranb2	High	13.8730664085165	13.2823844408716	0.004	1	-0.590681967644928
Q9QXK2	Rad18	High	10.4369425385436	9.84687256655953	0.004	1	-0.590069971984098
P62331	Arf6	Medium	14.9368100409831	14.3492088105195	0.004	1	-0.587601230463592
Q9JHI7	Exosc9	High	13.4142219165205	12.8300434875024	0.004	1	-0.584178429018094
Q8BSK8;Q8BSK8-2	Rps6kb1	Medium	10.7583399155296	10.1762784368522	0.004	1	-0.582061478677407
Q8CHT3	Ints5	High	11.8237447317853	11.242423294915	0.004	1	-0.581321436870343
P70372	Elavl1	High	17.4196842768915	16.8423190981067	0.004	1	-0.577365178784778
Q6PB44;Q6PB44-2	Ptpn23	High	11.0380327930988	10.464915526928	0.004	1	-0.57311726617076
Q9CQH3	Ndufb5	Medium	14.3133553862638	13.7415761690437	0.004	1	-0.571779217220014
Q9JM76	Arpc3	High	18.0522843804249	17.4810359795728	0.004	1	-0.571248400852067
Q9DCD0	Pgd	High	16.6703928368354	16.1008164277968	0.004	1	-0.569576409038614
Q8K4Z5	Sf3a1	High	16.0764968214496	15.5072607503054	0.004	1	-0.569236071144198
P57776	Eef1d	High	18.2198893647998	17.6517707413042	0.004	1	-0.568118623495632
P01899	H2-D1	High	17.3997931584585	16.8339228623569	0.004	1	-0.565870296101533
Q99NB9	Sf3b1	High	16.0052678101469	15.4448145772979	0.004	1	-0.560453232848943
Q9ERB0	Snap29	High	14.8509503775771	14.2915611146235	0.004	1	-0.559389262953589
Q8VHR5	Gatad2b	High	13.4441191963944	12.8876413237565	0.004	1	-0.556477872637968
Q8R1T1	Chmp7	High	11.5049848662336	10.948674221226	0.004	1	-0.556310645007589
Q9ERA6	Tfip11	High	12.7509026819196	12.2025912179625	0.004	1	-0.548311463957113
Q9D2N9	Vps33a	High	11.7328726816202	11.1860404396666	0.004	1	-0.546832241953558
Q91XI1	Dus3l	High	12.0965468665351	11.5517931951099	0.004	1	-0.544753671425163
Q61026	Ncoa2	High	8.55482329608624	8.0114519697345	0.004	1	-0.543371326351739
P50544	Acadvl	High	14.1002848838193	13.5632660505578	0.004	1	-0.537018833261415
Q9Z110	Aldh18a1	High	15.0013529989742	14.4661912182144	0.004	1	-0.535161780759838
Q9D6J3	Yju2	High	12.1372234069573	11.6022057849698	0.004	1	-0.535017621987501
E9Q6J5;E9Q6J5-3	Bod1l	High	10.2498541023828	9.71580665134037	0.004	1	-0.534047451042445
Q2NL51	Gsk3a	High	12.2116848242306	11.6781536944604	0.004	1	-0.533531129770148
P35821	Ptpn1	High	14.781305320422	14.2513536333802	0.004	1	-0.529951687041875
Q9CPY7	Lap3	High	14.9637492759736	14.4389074509789	0.004	1	-0.524841824994766
Q9JIG8	Praf2	Medium	12.7160665887086	12.1920842771025	0.004	1	-0.523982311606085
O08709	Prdx6	High	17.3747261004306	16.8514518450634	0.004	1	-0.523274255367191
P11087;P11087-2	Col1a1	Medium	13.6807974391955	13.1650461849696	0.004	1	-0.515751254225885
Q8BHL5;Q8BHL5-2	Elmo2	High	10.0524677702063	9.53966302054674	0.004	1	-0.512804749659548
Q9R233;Q9R233-2	Tapbp	High	15.8601091443884	15.3520060588014	0.004	1	-0.508103085587006
Q4VA53	Pds5b	High	13.5006557424917	12.9951013827837	0.004	1	-0.505554359708032
Q8K1R7	Nek9	High	11.7087669939114	11.2045591884302	0.004	1	-0.504207805481256
O70172	Pip4k2a	High	11.928909678853	11.4428717230241	0.004	1	-0.486037955828934
A2A8Z1	Osbpl9	High	10.0666709997775	9.58194044353107	0.004	1	-0.484730556246401
Q8R395	Commd5	High	12.5039118248831	12.0218362884106	0.004	1	-0.482075536472502
P35979	Rpl12	High	19.6300606678525	19.152999823423	0.004	1	-0.477060844429499
P61982	Ywhag	High	16.5195224335698	16.0553920770317	0.004	1	-0.46413035653806
Q9JI19	Fibp	Medium	9.92368978175966	9.46340749530648	0.004	1	-0.460282286453181
P59110	Senp1	High	10.8989556036086	10.4548040487493	0.004	1	-0.444151554859303
Q78ZA7	Nap1l4	High	15.5711974260248	15.1321874517327	0.004	1	-0.439009974292027
Q8VC65	Nrm	High	12.8578295641314	12.4209869906463	0.004	1	-0.436842573485148
P48725	Pcnt	High	9.9349015355264	9.49968288583531	0.004	1	-0.435218649691095
Q8C863	Itch	High	10.610890478183	10.18271904027	0.004	1	-0.428171437912972
Q0VBL3;Q0VBL3-2	Rbm15	High	12.758258972912	12.3333078710442	0.004	1	-0.424951101867846
Q80TA6	Mtmr12	Medium	9.32108415679726	8.90103392995861	0.004	1	-0.420050226838656
O88983	Stx8	Medium	13.4656983455162	13.0463080946702	0.004	1	-0.419390250846009
Q8K1E0	Stx5	High	12.4600572119925	12.0695803195782	0.004	1	-0.390476892414211
Q9WVS8;Q9WVS8-5	Mapk7	Medium	8.68908881645352	8.30987462386728	0.004	1	-0.379214192586245
Q9D1G1	Rab1b	Medium	15.85433115881	15.4850588203778	0.004	1	-0.369272338432189
P84096	Rhog	Medium	16.0393754999325	15.6940698223586	0.004	1	-0.345305677573895
Q3UMY5	Eml4	High	14.3227336925428	14.0257643572803	0.004	1	-0.29696933526249
A2A4P0	Dhx8	High	12.3024930923534	12.0270892395802	0.004	1	-0.275403852773259
Q76N33	Stambpl1	Medium	9.58941749554515	9.33342021057556	0.004	1	-0.255997284969595
Q8BUH8	Senp7	High	10.6373857992953	10.407768835038	0.004	1	-0.229616964257353
Q9D6Y7;Q9D6Y7-2	Msra	High	13.8369991359459	13.6245890946529	0.004	1	-0.212410041293024
Q8BLR9	Hif1an	Medium	10.426429814241	10.2413180505823	0.004	1	-0.18511176365867
Q9DBS1	Tmem43	High	13.5660176000954	13.4048465926947	0.004	1	-0.161171007400664
P43275	H1-1	High	20.2788040116454	20.4571261928907	0.004	1	0.178322181245374
P13011	Scd2	Medium	10.6649996592832	6.83465285110366	0.005	1	-3.83034680817958
P97477;P97477-2	Aurka	Medium	8.35433989171924	5.75485645177117	0.005	1	-2.59948343994807
Q61846	Melk	Medium	9.71626866879887	7.29915679305455	0.005	1	-2.41711187574432
Q91XA2	Golm1	Medium	10.0769150751564	7.73209145190251	0.005	1	-2.34482362325389
E9PVX6	Mki67	High	12.0145548094894	9.69533207921513	0.005	1	-2.31922273027431
A2AHC3	Camsap1	High	12.2274976335993	10.0496301934688	0.005	1	-2.17786744013054
Q9CR86	Carhsp1	Medium	14.1426299202675	12.1355686026978	0.005	1	-2.00706131756967
Q8R2U6	Nudt4	Medium	9.61503678808218	7.72299291408316	0.005	1	-1.89204387399902
Q9DAP7	Asf1b	Medium	12.8191933440127	11.0978133596473	0.005	1	-1.7213799843654
Q78YY6	Dnajc15	Medium	11.67421317864	9.98508474782914	0.005	1	-1.68912843081089
Q9Z1N2	Orc1	High	11.0029704320673	9.32035155612953	0.005	1	-1.68261887593772
Q60848	Hells	High	13.7152332690928	12.0411185686537	0.005	1	-1.67411470043908
Q9D084	Cenps	Medium	9.97597419185351	8.32799895107896	0.005	1	-1.64797524077454
P29416	Hexa	High	8.55433637154852	6.91658504102707	0.005	1	-1.63775133052145
O55055	Trdmt1	High	9.51620605918483	7.9431138181145	0.005	1	-1.57309224107033
P15066	Jund	Medium	12.3469127212528	10.7817817489699	0.005	1	-1.56513097228293
Q9DAX9	Appbp2	Medium	8.98697078026285	7.49806713518406	0.005	1	-1.48890364507879
Q61097	Ksr1	High	9.4914915004697	8.0091020546333	0.005	1	-1.4823894458364
Q8CII2	Cdc123	High	12.8435209714025	11.3751618938569	0.005	1	-1.46835907754555
Q6PDX6-2	Rnf220	Medium	10.8518443462499	9.4548083107099	0.005	1	-1.39703603554005
Q9WUJ8	Orc6	Medium	11.7008545159908	10.3142125939767	0.005	1	-1.38664192201404
Q9D2Y5	Snx20	High	12.4120198919203	11.0473326059943	0.005	1	-1.36468728592605
Q64105	Spr	High	13.6523152308039	12.352459069161	0.005	1	-1.2998561616429
O08605	Mknk1	Medium	8.00714489729896	6.71367062273527	0.005	1	-1.29347427456369
Q9CWU6	Uqcc1	Medium	10.64494215334	9.36115244415489	0.005	1	-1.28378970918506
Q80U93	Nup214	High	13.3779229130271	12.1455209727495	0.005	1	-1.23240194027764
Q3UG98	Nat9	Medium	8.73455666940048	7.53737032744566	0.005	1	-1.19718634195483
Q9WU72	Tnfsf13b	Medium	11.2430901131846	10.0548327997653	0.005	1	-1.1882573134193
Q8BP27;Q8BP27-2	Sfr1	High	13.3067022903051	12.1874703761396	0.005	1	-1.11923191416547
Q62137;Q62137-2	Jak3	High	9.20637434942651	8.09070325315555	0.005	1	-1.11567109627096
O88967	Yme1l1	High	13.3830566192403	12.2784292062777	0.005	1	-1.10462741296267
O88396	Grpel2	Medium	11.2458788066304	10.1514087744676	0.005	1	-1.09447003216286
Q9QYF9	Ndrg3	High	12.1414028690018	11.0756552214311	0.005	1	-1.06574764757078
A2AIL4	Ndufaf6	Medium	9.08787067095912	8.02842562929023	0.005	1	-1.05944504166889
Q8C0D5	Efl1	High	14.2636592501567	13.2084513215018	0.005	1	-1.05520792865495
Q80VJ3	Dnph1	Medium	10.7319489569908	9.6783635956521	0.005	1	-1.05358536133867
P68372	Tubb4b	High	19.8979812032681	18.881670467089	0.005	1	-1.01631073617909
Q80U38	Khnyn	High	10.9879945181939	9.98012782290395	0.005	1	-1.00786669529
Q80ZQ9	Abitram	High	11.737861104971	10.7468721059493	0.005	1	-0.990988999021779
Q8BFW7	Lpp	High	10.3885489112137	9.40118203851169	0.005	1	-0.987366872702001
Q3TC46	Patl1	High	11.7345225263118	10.7474777999004	0.005	1	-0.987044726411428
O08528	Hk2	High	13.4680912311731	12.4838733502986	0.005	1	-0.984217880874539
Q3TJZ6	Fam98a	High	13.1711416134601	12.1906672065195	0.005	1	-0.98047440694055
Q9R1E0	Foxo1	Medium	8.86028097969021	7.88270200958087	0.005	1	-0.977578970109348
Q9CWP6	Mospd2	High	9.82038861154156	8.84595094928787	0.005	1	-0.97443766225369
Q80TE0	Rpap1	High	10.821167717717	9.85995274857336	0.005	1	-0.961214969143633
Q9CR08	Pop4	Medium	11.4507246103378	10.492543216904	0.005	1	-0.958181393433858
P35601;P35601-2	Rfc1	High	12.1367406082692	11.1796902032753	0.005	1	-0.957050404993893
Q3UFY7	Nt5c3b	High	13.210692617366	12.2550748784585	0.005	1	-0.955617738907511
P27046	Man2a1	High	11.1261890263306	10.173035030902	0.005	1	-0.953153995428552
Q80X85	Mrps7	High	13.118122371462	12.1684721969575	0.005	1	-0.949650174504516
Q01730	Rsu1	High	14.52147682829	13.5764494005078	0.005	1	-0.945027427782248
Q6P5F9	Xpo1	High	15.5546795551524	14.6119115491655	0.005	1	-0.942768005986924
P68369	Tuba1a	High	20.4735681986843	19.5319528515525	0.005	1	-0.941615347131798
P63038	Hspd1	High	19.8950406303103	18.9548456841874	0.005	1	-0.940194946122933
Q64674	Srm	High	17.153728808828	16.2228531547279	0.005	1	-0.930875654100085
Q8BUN5	Smad3	Medium	11.5609663936179	10.6467028376592	0.005	1	-0.914263555958707
Q69ZR9;Q69ZR9-2	Tasor	High	10.4192514339351	9.5144664966721	0.005	1	-0.904784937262951
Q99JT9	Adi1	High	13.7037399552786	12.8057522198677	0.005	1	-0.897987735410863
Q9ERY9	Erg28	Medium	14.0458290969997	13.1569405320211	0.005	1	-0.888888564978576
P61087	Ube2k	High	16.6148215820629	15.7284496776737	0.005	1	-0.886371904389211
Q8BGF3	Wdr92	High	12.7002990378318	11.8216397929005	0.005	1	-0.878659244931335
Q99MD9	Nasp	High	16.0352854321135	15.1587064480579	0.005	1	-0.876578984055605
Q9JIM1;Q9JIM1-2	Slc29a1	Medium	11.5896190339533	10.7259825034752	0.005	1	-0.863636530478052
Q9CRA5	Golph3	Medium	10.4530835137803	9.59592451654669	0.005	1	-0.857158997233654
Q9CWD8	Nubpl	High	11.1745730899685	10.3197643291427	0.005	1	-0.854808760825829
Q9Z2G0	Fem1b	High	9.77981824091389	8.92866443063065	0.005	1	-0.851153810283247
Q9DBZ5	Eif3k	High	16.001707856801	15.1538196703081	0.005	1	-0.847888186492847
P53702	Hccs	High	13.057303444411	12.2195389499549	0.005	1	-0.837764494456122
Q69ZR2	Hectd1	High	11.8228155125527	10.9915934602251	0.005	1	-0.831222052327609
Q9D819	Ppa1	High	16.6281643973163	15.8012734832177	0.005	1	-0.82689091409863
O88379	Baz1a	High	12.9182164223244	12.0924102243444	0.005	1	-0.825806197979933
Q5SW19	Cluh	High	14.0630702983344	13.2374722979869	0.005	1	-0.825598000347561
Q91Z96	Bmp2k	High	9.58231965776674	8.75676878766062	0.005	1	-0.825550870106122
Q3UZ39	Lrrfip1	High	13.7395460088205	12.9141988432952	0.005	1	-0.825347165525269
Q9Z1E3	Nfkbia	Medium	11.3270732278374	10.5077078847954	0.005	1	-0.819365343042044
Q8K2I1	Fntb	Medium	10.0354045931665	9.21794030862168	0.005	1	-0.817464284544826
Q9QZR0	Rnf25	High	11.1683810323807	10.3512731717621	0.005	1	-0.817107860618545
A3KFU5	Pabpc4	High	16.6563188796539	15.8423180002844	0.005	1	-0.814000879369576
Q91X21;Q91X21-2	Kiaa2013	Medium	9.38709611385579	8.57737076570132	0.005	1	-0.809725348154476
O35598	Adam10	High	10.7548773376048	9.94550754804995	0.005	1	-0.809369789554836
Q8BSF4	Pisd	High	12.5078774875867	11.7043019012268	0.005	1	-0.803575586359878
O88942;O88942-2;O88942-3	Nfatc1	High	11.654701901423	10.8558143226197	0.005	1	-0.798887578803354
Q99KJ0	Ubxn2a	Medium	9.63956327938147	8.84484872349545	0.005	1	-0.794714555886024
P61082	Ube2m	Medium	15.4971279826723	14.706771546555	0.005	1	-0.790356436117282
Q8BKI2	Tnrc6b	High	8.29156487610585	7.50381989657381	0.005	1	-0.787744979532038
Q8VDS8;Q8VDS8-3	Stx18	High	11.3430916926942	10.5558603730033	0.005	1	-0.787231319690868
P34022	Ranbp1	Medium	18.2417093468733	17.4582046958882	0.005	1	-0.783504650985002
P70336	Rock2	High	11.6963569304259	10.9129598091636	0.005	1	-0.783397121262318
Q9JIB4	Gtf2h2	High	11.201672620865	10.4233574476475	0.005	1	-0.778315173217422
Q8C0L8	Cog5	High	11.4150614118637	10.6399729003031	0.005	1	-0.775088511560673
A2RTL5	Rsrc2	Medium	11.2140886981927	10.4458333861964	0.005	1	-0.768255311996336
Q8C3I8	Hgh1	High	13.8894060595157	13.1226322868189	0.005	1	-0.76677377269686
Q8BML9	Qars1	High	15.1906443954594	14.4268583308472	0.005	1	-0.763786064612187
P60229	Eif3e	High	16.6933117197183	15.9295918938498	0.005	1	-0.763719825868558
Q8R2U4	Ntmt1	Medium	12.9936673384901	12.2299723278221	0.005	1	-0.763695010668025
Q6P2L6-2	Nsd3	High	10.8906482878992	10.1317160586479	0.005	1	-0.758932229251302
Q8BGX2	Timm29	High	12.6430216560655	11.8870440621882	0.005	1	-0.755977593877228
P97452	Bop1	High	15.0397479213256	14.2837881640809	0.005	1	-0.755959757244625
Q9R0N0	Galk1	High	14.8194283712285	14.0648103149323	0.005	1	-0.754618056296248
Q9CQC8	Spg21	High	13.112120994523	12.3614057694306	0.005	1	-0.750715225092344
Q9D0T2	Dusp12	High	11.4614344885827	10.7176993801986	0.005	1	-0.743735108384042
P01631	NA	Medium	14.1245558767358	13.3839767483221	0.005	1	-0.740579128413676
Q99104	Myo5a	High	11.3416163662588	10.601587014677	0.005	1	-0.740029351581788
Q9EP82	Wdr4	High	13.1843334485118	12.4519477396317	0.005	1	-0.732385708880095
Q3UJK4	Gtpbp2	Medium	9.2415073122515	8.51199785218852	0.005	1	-0.729509460062978
Q99J09	Wdr77	High	14.5522059791657	13.8285571721492	0.005	1	-0.723648807016458
Q6R891	Ppp1r9b	High	10.2573231130612	9.53479824059353	0.005	1	-0.722524872467618
Q6P6L6	Gemin4	High	12.0822077977167	11.3669093083491	0.005	1	-0.715298489367644
Q9WUB0	Rbck1	High	10.8856432000786	10.1716443918087	0.005	1	-0.713998808269892
Q6PGF3	Med16	High	10.1514334369732	9.44205946964233	0.005	1	-0.709373967330864
Q80T85	Dcaf5	High	9.66831029240092	8.95957937587099	0.005	1	-0.70873091652993
Q9R1T2	Sae1	High	16.3697031655413	15.6612571976257	0.005	1	-0.708445967915669
Q8BFY9;Q8BFY9-2	Tnpo1	High	14.5388694383266	13.8366199567616	0.005	1	-0.702249481565049
Q3U182	Crtc2	High	11.9196334119441	11.2204741128816	0.005	1	-0.699159299062483
Q9JIK5	Ddx21	High	18.3895744452645	17.6910880632655	0.005	1	-0.698486381998986
Q99KI3	Emc3	High	12.8708432463816	12.1746215559943	0.005	1	-0.696221690387278
P97496;P97496-2	Smarcc1	High	14.0486923537434	13.3551543042351	0.005	1	-0.693538049508323
Q80X90	Flnb	High	11.7934448127804	11.1011251465393	0.005	1	-0.692319666241037
Q99KK1	Reep3	Medium	10.0746079405693	9.38259015397921	0.005	1	-0.692017786590046
Q8R035	Mrpl58	Medium	12.8508914517281	12.1634506463716	0.005	1	-0.687440805356514
Q9CSH3	Dis3	High	14.3574287125371	13.670615862269	0.005	1	-0.686812850268003
O88512	Ap1g2	High	12.4449599567013	11.7631531956988	0.005	1	-0.681806761002498
Q9JHS4	Clpx	High	13.0539687930472	12.373099325221	0.005	1	-0.680869467826259
Q8VCY6	Utp6	High	14.2029654231358	13.5236905718769	0.005	1	-0.679274851258926
Q99PV0	Prpf8	High	15.5924489215724	14.9142104699823	0.005	1	-0.678238451590081
Q920I9;Q920I9-2	Wdr7	High	8.17006315346967	7.49555481831729	0.005	1	-0.674508335152383
Q80UG5-3	Septin9	High	13.1013416960287	12.4269438453778	0.005	1	-0.674397850650902
Q8K072	Reep4	Medium	9.75366619082729	9.0802506981478	0.005	1	-0.673415492679499
Q91WK2	Eif3h	High	16.2726785501906	15.6099347361609	0.005	1	-0.662743814029717
B1AUN2	Eif2b3	High	13.3898841663421	12.7290183818628	0.005	1	-0.660865784479238
A0A286YCX6	Trappc8	High	10.2788468661183	9.62622985520141	0.005	1	-0.65261701091694
O89110	Casp8	High	13.4273039810774	12.7812677745397	0.005	1	-0.646036206537733
Q9DA08	Sgf29	Medium	10.4066493821549	9.76890544850205	0.005	1	-0.637743933652848
Q6ZQ88	Kdm1a	High	11.8190204693714	11.1830221660111	0.005	1	-0.635998303360292
Q8K296	Mtmr3	High	10.7008772772588	10.0660833661458	0.005	1	-0.634793911113013
Q924C1	Xpo5	High	13.5699753479867	12.9363994825764	0.005	1	-0.633575865410315
Q9QZL0	Ripk3	High	12.8696644046599	12.2371237192758	0.005	1	-0.632540685384063
P61514	Rpl37a	Medium	17.0303670554333	16.3985327564965	0.005	1	-0.631834298936848
Q9D554	Sf3a3	High	15.6298965949585	14.9985431815371	0.005	1	-0.63135341342138
Q80WW9	Ddrgk1	Medium	12.532031010466	11.9021274626404	0.005	1	-0.629903547825611
P63087-2	Ppp1cc	High	16.3327700157154	15.7034039533982	0.005	1	-0.62936606231721
Q8BQ30	Ppp1r18	High	14.2726090193563	13.6437156296097	0.005	1	-0.628893389746656
Q9D892	Itpa	High	15.0001540671578	14.3735080906824	0.005	1	-0.626645976475325
P43406	Itgav	High	8.18252926079684	7.55697878587041	0.005	1	-0.625550474926424
Q921L3	Tmco1	Medium	13.0701320109551	12.4464670816762	0.005	1	-0.623664929278839
Q04750	Top1	High	15.4052419884675	14.7905502050072	0.005	1	-0.61469178346033
Q8R2T8;Q8R2T8-2	Gtf3c5	High	11.5244397030849	10.9101695367017	0.005	1	-0.614270166383143
O88842	Fgd3	Medium	9.72170777025195	9.10886057704382	0.005	1	-0.612847193208138
A2AN08;A2AN08-3	Ubr4	High	11.6890317866563	11.0835429497305	0.005	1	-0.605488836925852
Q80YQ2;Q80YQ2-2	Med23	High	10.7991508998209	10.1943352603847	0.005	1	-0.604815639436199
Q80U95	Ube3c	High	10.6758158187965	10.0720282291184	0.005	1	-0.603787589678081
P20693	Fcer2	High	17.9251494250733	17.3281672291791	0.005	1	-0.596982195894181
Q8BZW8	Nhlrc2	High	11.8576134795918	11.2617849419282	0.005	1	-0.595828537663529
Q3UXZ9	Kdm5a	High	9.36254155796968	8.76823523860811	0.005	1	-0.594306319361575
Q923D5	Wbp11	High	14.8387913355636	14.2446391794302	0.005	1	-0.594152156133404
Q8VIJ6	Sfpq	High	18.3613492233872	17.7681923172277	0.005	1	-0.593156906159525
Q8K301	Ddx52	High	13.2892150856923	12.6989324822578	0.005	1	-0.590282603434462
Q6P9R2	Oxsr1	High	13.6436046093654	13.0584181464212	0.005	1	-0.585186462944188
Q8CHQ0	Fbxo4	High	11.0938271343328	10.5101787409366	0.005	1	-0.583648393396158
Q99LB0	Dnttip1	High	11.0853899885148	10.5049747525934	0.005	1	-0.580415235921343
D3YXK2	Safb	High	14.0888873815885	13.5101947821671	0.005	1	-0.57869259942145
Q14AX6;Q14AX6-3	Cdk12	High	9.97631751584476	9.40016465418053	0.005	1	-0.57615286166423
Q9CPP6	Ndufa5	Medium	14.6105823740963	14.0364752019061	0.005	1	-0.574107172190212
Q8JZX4	Rbm17	High	14.7334778949599	14.1630529392931	0.005	1	-0.570424955666825
O89090	Sp1	Medium	10.7336866216075	10.1663592228835	0.005	1	-0.567327398723961
Q3UQU0	Brd9	High	10.0647966446188	9.50009751948658	0.005	1	-0.564699125132231
Q8C2Q3	Rbm14	High	16.0081615993607	15.444785795623	0.005	1	-0.563375803737728
Q6NZC7	Sec23ip	High	13.1836296252068	12.6223422811462	0.005	1	-0.561287344060593
Q61466	Smarcd1	High	12.493909592862	11.9382804691465	0.005	1	-0.555629123715459
Q8BY02	Nkrf	High	11.6784917972826	11.1234863791483	0.005	1	-0.555005418134341
P48024	Eif1	High	18.0581807438995	17.5132312382375	0.005	1	-0.544949505661936
O35638	Stag2	High	12.2708181925873	11.7259732992588	0.005	1	-0.544844893328454
Q99PP7	Trim33	High	11.0322009558413	10.4884901567088	0.005	1	-0.543710799132512
P35279	Rab6a	High	14.690950674917	14.1475706589675	0.005	1	-0.543380015949452
Q80XQ2	Tbc1d5	High	10.8578010387946	10.3153991772563	0.005	1	-0.542401861538291
Q9CT10	Ranbp3	High	14.6140171436472	14.0735144262064	0.005	1	-0.540502717440885
Q9Z2D1	Mtmr2	Medium	11.695936937809	11.1597317089209	0.005	1	-0.536205228888059
P46467	Vps4b	High	14.8601603250856	14.326672897338	0.005	1	-0.533487427747531
P54728	Rad23b	High	15.4978117049285	14.968138601655	0.005	1	-0.529673103273527
P53026	Rpl10a	High	19.3494624671636	18.8210063906805	0.005	1	-0.528456076483096
D3Z0M9	Ddx23	High	14.1909416555027	13.6643318670233	0.005	1	-0.526609788479409
Q921X6	Polr3f	Medium	11.598224946053	11.0745316335394	0.005	1	-0.523693312513585
Q5EG47	Prkaa1	High	12.59121719602	12.0694982320333	0.005	1	-0.521718963986642
Q9CY58-2	Serbp1	High	18.8865384118411	18.3654761663593	0.005	1	-0.521062245481836
Q8CFI7	Polr2b	High	14.1845019809559	13.6687481936904	0.005	1	-0.515753787265485
Q99LH1	Gnl2	High	13.7993313859487	13.2883149224176	0.005	1	-0.511016463531137
Q9DC48	Cdc40	High	12.9738455470707	12.4701931279972	0.005	1	-0.503652419073541
Q5SWD9	Tsr1	High	14.4021018982067	13.9010221517439	0.005	1	-0.501079746462807
O88796	Rpp30	High	14.2500521854966	13.7505837747521	0.005	1	-0.499468410744488
Q6P9Q6	Fkbp15	High	12.1603460168198	11.6695495654291	0.005	1	-0.490796451390715
P50171;P50171-2	Hsd17b8	High	12.6678108541487	12.1770560962818	0.005	1	-0.490754757866886
Q99KR7	Ppif	High	14.4264984242676	13.9378403028422	0.005	1	-0.488658121425427
Q5SSI6	Utp18	High	14.104098622967	13.6157659728464	0.005	1	-0.488332650120579
Q9D8X5	Cnot8	High	11.8075761899239	11.3214363874057	0.005	1	-0.486139802518187
P10711	Tcea1	High	16.3556891487347	15.8807031116896	0.005	1	-0.474986037045147
Q921M3	Sf3b3	High	16.2060671400132	15.7336981505258	0.005	1	-0.472368989487425
Q8K284;Q8K284-2	Gtf3c1	High	10.7961371993749	10.327606809383	0.005	1	-0.468530389991939
Q3V0C5-5	Usp48	High	9.98438996678798	9.51994388141488	0.005	1	-0.464446085373098
P17427	Ap2a2	High	13.2246540223665	12.764982932182	0.005	1	-0.459671090184496
Q921L5	Cog2	High	10.9341364200442	10.478710162887	0.005	1	-0.455426257157182
Q9Z0H1	Wdr46	High	14.1104512429696	13.6560175670977	0.005	1	-0.454433675871977
Q6P1F6	Ppp2r2a	High	14.4617561613396	14.0093412737309	0.005	1	-0.452414887608706
Q6ZQ08;Q6ZQ08-4	Cnot1	High	13.2613361345276	12.8093149115097	0.005	1	-0.452021223017843
Q8VDP4	Ccar2	High	14.5441683216079	14.0989334056505	0.005	1	-0.445234915957341
O35382	Exoc4	High	11.8310311298203	11.3869339206117	0.005	1	-0.44409720920862
Q9CRA9-2	Fgfr1op2	High	12.0681738009337	11.6270341084062	0.005	1	-0.441139692527518
Q6P8H8	Alg8	Medium	10.9505928289166	10.5109559597998	0.005	1	-0.439636869116763
P84091	Ap2m1	High	14.464760519393	14.0256868201452	0.005	1	-0.439073699247885
O70492	Snx3	High	16.3836248817721	15.9459707965935	0.005	1	-0.43765408517856
Q3TMP1	Gtf3c3	High	11.1586753323973	10.7215292442763	0.005	1	-0.437146088120981
Q91W89	Man2c1	High	10.5375605275678	10.1017697304444	0.005	1	-0.435790797123342
Q91YE7;Q91YE7-2	Rbm5	High	11.6245486117859	11.1915544373535	0.005	1	-0.432994174432366
Q9CX56	Psmd8	High	15.9343945904226	15.506774310877	0.005	1	-0.427620279545591
Q8VDW0	Ddx39a	High	18.5756993912789	18.1484439413363	0.005	1	-0.427255449942646
Q9Z2W0	Dnpep	High	14.354287667645	13.9435106522478	0.005	1	-0.410777015397246
Q9CXT7;Q9CXT7-2	Tmem192	Medium	10.6177567731843	10.2230826052541	0.005	1	-0.394674167930182
Q9CZX0	Elp3	High	13.6680964031339	13.2909546278	0.005	1	-0.377141775333914
Q91YR1	Twf1	High	12.4945789647507	12.124843464325	0.005	1	-0.369735500425627
Q62348	Tsn	High	16.4901816290315	16.1345028360126	0.005	1	-0.355678793018885
Q8CH18	Ccar1	High	13.3919482627121	13.0503278586691	0.005	1	-0.341620404042967
Q9JKF1	Iqgap1	High	16.9075136078011	16.6004454397712	0.005	1	-0.307068168029865
O54786	Dffa	High	13.8541300423895	13.5549981548246	0.005	1	-0.299131887564929
P18654	Rps6ka3	High	12.3470169860977	12.0778836336534	0.005	1	-0.269133352444319
Q61205	Pafah1b3	High	15.0848446090029	15.8567338693461	0.005	1	0.771889260343185
P60330	Espl1	Medium	6.39639603728303	1.5860532835585	0.006	1	-4.81034275372453
Q9JLF6	Tgm1	Medium	8.82316506363471	5.95096752053126	0.006	1	-2.87219754310345
Q8BWY9	Cip2a	High	9.62184089872406	7.21678030365628	0.006	1	-2.40506059506778
Q80WE4;Q80WE4-3;Q80WE4-4	Kif20b	High	9.43624035727858	7.08022341592948	0.006	1	-2.3560169413491
Q9CY94	Gins3	High	10.8571793832503	8.51221172912261	0.006	1	-2.34496765412768
Q3U1N2;Q3U1N2-2	Srebf2	Medium	6.45747599137182	4.6507480771109	0.006	1	-1.80672791426092
Q920A5	Scpep1	High	11.3781241894652	9.78989200939732	0.006	1	-1.58823218006787
Q9D4V0	Etnk1	High	12.5250053406641	11.041912956747	0.006	1	-1.48309238391708
O09126	Sema4d	High	9.13224040340685	7.67257303221042	0.006	1	-1.45966737119643
Q71RI9;Q71RI9-2	Kyat3	High	11.5262322425759	10.0846220699128	0.006	1	-1.44161017266315
Q64701	Rbl1	High	10.3710008363072	8.98782607029916	0.006	1	-1.38317476600807
Q62176	Rbm38	Medium	12.9629522616221	11.6203161195967	0.006	1	-1.34263614202542
P52483	Ube2e3	Medium	13.5447145579891	12.2430993744793	0.006	1	-1.30161518350983
Q8BJ03;Q8BJ03-2	Cox15	Medium	10.2501104511964	8.96194579783256	0.006	1	-1.28816465336383
Q6ZWZ2	Ube2r2	Medium	11.3378305752773	10.1451929271491	0.006	1	-1.19263764812821
Q9CPQ5	Cenpq	Medium	9.19640927018455	8.08396322972713	0.006	1	-1.11244604045742
Q3UMW7	Mapkapk3	Medium	11.2957720946129	10.2029053691892	0.006	1	-1.09286672542371
Q8BGW1	Fto	High	12.8105182186796	11.7197614709131	0.006	1	-1.09075674776646
Q8VDC0	Lars2	High	11.434188618665	10.3476240560306	0.006	1	-1.08656456263443
Q921N7	Tmem70	Medium	11.4910182955176	10.4288820904702	0.006	1	-1.06213620504735
Q60989	Xiap	High	10.9985319541161	9.9385813009511	0.006	1	-1.05995065316503
Q6PJN8	Dalrd3	High	9.78375004600447	8.78788403444416	0.006	1	-0.995866011560313
G3X8X0	Dhx16	High	12.8196467632637	11.8304516781178	0.006	1	-0.989195085145891
Q91XF0	Pnpo	Medium	12.1821085391875	11.2510766439292	0.006	1	-0.931031895258265
Q5NC05	Ttf2	High	11.203420615484	10.2782967157132	0.006	1	-0.925123899770888
O70400	Pdlim1	High	13.7067646938137	12.7843322104912	0.006	1	-0.922432483322591
Q9Z0G0	Gipc1	High	10.9749697996932	10.0542356934256	0.006	1	-0.920734106267561
Q8BQM4	Heatr3	High	13.9538505913301	13.0385746548076	0.006	1	-0.915275936522466
Q99K01;Q99K01-2;Q99K01-4	Pdxdc1	High	11.6398023064839	10.7265234637213	0.006	1	-0.91327884276259
Q9R0I7	Ylpm1	High	11.2912595209095	10.4022724561597	0.006	1	-0.888987064749717
Q9CWY8	Rnaseh2a	High	12.9771909149694	12.0901146949213	0.006	1	-0.887076220048113
Q920A7	Afg3l1	High	11.3156634474901	10.429886330907	0.006	1	-0.885777116583142
Q99N92	Mrpl27	Medium	12.6021235783401	11.7169437914512	0.006	1	-0.885179786888896
Q9DC71	Mrps15	High	13.0695794165323	12.1908947594642	0.006	1	-0.878684657068085
Q8R2R6	Mtg1	Medium	10.8257008200016	9.95396830123863	0.006	1	-0.871732518762936
P03958	Ada	High	13.4123781226587	12.5458730034542	0.006	1	-0.866505119204543
P97765	Wbp2	Medium	13.3327741818397	12.4753638949562	0.006	1	-0.857410286883503
Q8K2Q0	Commd9	High	12.2433044465914	11.3997042824831	0.006	1	-0.843600164108274
Q9QZM0	Ubqln2	High	12.6567963164189	11.833311276817	0.006	1	-0.823485039601872
Q8VI75	Ipo4	High	14.0724767320039	13.2575988131	0.006	1	-0.814877918903937
Q9CQA1	Trappc5	Medium	14.0244186396244	13.2229656072229	0.006	1	-0.801453032401522
Q3UDE2	Ttll12	High	12.3672261729724	11.5868195100256	0.006	1	-0.780406662946769
Q920Q8	Ivns1abp	High	11.4298948917124	10.6518548651187	0.006	1	-0.778040026593684
Q8C0S1	Dis3l	High	9.54470044346754	8.76913605614412	0.006	1	-0.775564387323426
P52875	Tmem165	Medium	12.1085948585568	11.3343466336085	0.006	1	-0.774248224948291
Q9D023	Mpc2	Medium	13.6936197240266	12.9245923501279	0.006	1	-0.76902737389868
Q68FL6	Mars1	High	15.6261417467214	14.8660317658068	0.006	1	-0.760109980914546
Q9D8B3	Chmp4b	High	15.6212061632315	14.8611392122003	0.006	1	-0.760066951031211
P80315	Cct4	High	18.6588178063587	17.9001447899846	0.006	1	-0.758673016374193
Q9EQ61	Pes1	High	15.9060910412709	15.1496904132245	0.006	1	-0.756400628046393
B9EKI3	Tmf1	High	9.46353294946424	8.7100786921287	0.006	1	-0.753454257335539
P08003	Pdia4	High	17.02722090501	16.274908624385	0.006	1	-0.752312280624988
Q3TUH1	Tamm41	High	12.2106905989626	11.4628874883905	0.006	1	-0.747803110572116
Q99N94	Mrpl9	High	13.5890463488374	12.8415413144647	0.006	1	-0.747505034372701
Q80UK8	Ints2	High	10.3737800255703	9.63188871198107	0.006	1	-0.74189131358921
Q922M7	NA	Medium	10.7702385889714	10.0462675904356	0.006	1	-0.723970998535725
Q8R0S2-2	Iqsec1	High	11.0253265503797	10.3106169115106	0.006	1	-0.714709638869156
Q9D8S4	Rexo2	High	14.4889919645898	13.7766111890271	0.006	1	-0.712380775562707
P61211	Arl1	High	14.6483815060171	13.9377025567455	0.006	1	-0.710678949271609
Q61124	Cln3	Medium	7.2448488744347	6.5357986372796	0.006	1	-0.7090502371551
Q9DCS3	Mecr	High	13.1175375405186	12.4115470491682	0.006	1	-0.705990491350398
Q6NZQ2	Ddx31	High	12.7728453701679	12.067466661633	0.006	1	-0.70537870853482
Q5SWW4	Med13	Medium	6.38873399073943	5.68435264464222	0.006	1	-0.704381346097215
D3Z7P3	Gls	High	14.8436943340352	14.1410522424185	0.006	1	-0.702642091616635
O35704	Sptlc1	High	12.249490886773	11.5479037119685	0.006	1	-0.701587174804462
Q9WTX5	Skp1	High	15.8753397958747	15.1757971011533	0.006	1	-0.699542694721417
P52432	Polr1c	High	14.2150537600313	13.5160635983815	0.006	1	-0.698990161649817
Q9CWI3	Bccip	High	14.4175192077424	13.734335006887	0.006	1	-0.683184200855393
B2RWS6	Ep300	High	9.03191874579471	8.34899893931407	0.006	1	-0.682919806480635
Q8CHW4	Eif2b5	High	13.4388587241351	12.7574586373648	0.006	1	-0.681400086770239
Q9ERK4	Cse1l	High	15.8989988023129	15.2195647843909	0.006	1	-0.679434017922002
O88746	Tom1	High	12.1717322897348	11.49593068658	0.006	1	-0.675801603154815
Q9CQF0	Mrpl11	High	14.518643789009	13.8434018198169	0.006	1	-0.675241969192122
B9EJ54	Nup205	High	13.6884084888328	13.014043135919	0.006	1	-0.67436535291378
Q99LB2	Dhrs4	High	13.8717097862902	13.2002844386362	0.006	1	-0.671425347653972
Q8VDD9	Phip	High	12.7477769838912	12.0800038352091	0.006	1	-0.667773148682089
Q8CCS6	Pabpn1	High	16.3554059332173	15.692835379503	0.006	1	-0.66257055371438
Q569Z5	Ddx46	High	14.7827016865473	14.1250189971962	0.006	1	-0.657682689351107
P62192	Psmc1	High	15.9937086720326	15.3375975240466	0.006	1	-0.656111147986023
Q66GT5	Ptpmt1	Medium	10.9070323238932	10.2600427943512	0.006	1	-0.646989529542067
P56480	Atp5f1b	High	19.7728443413788	19.1271320854967	0.006	1	-0.645712255882117
Q571H0	Urb1	High	12.0954822877779	11.4521585640381	0.006	1	-0.643323723739819
Q6DTY7;Q6DTY7-5;Q6DTY7-6	Pfkfb4	High	9.81459998911451	9.17350901741164	0.006	1	-0.641090971702868
P62830	Rpl23	High	19.5685861405675	18.9309602819685	0.006	1	-0.637625858598948
Q99KF1	Tmed9	High	14.897766906225	14.2691469229801	0.006	1	-0.628619983244896
Q8C0M0;Q8C0M0-2;Q8C0M0-3	Wdr59	High	9.77597369238582	9.14932560226861	0.006	1	-0.626648090117218
Q925J9;Q925J9-4	Med1	High	10.5607253079816	9.93517307155355	0.006	1	-0.625552236428083
P17182	Eno1	High	19.5884997139118	18.9660386401414	0.006	1	-0.622461073770385
Q6P4S8	Ints1	High	11.8798784523703	11.2595236609558	0.006	1	-0.620354791414568
Q78JW9	Ubfd1	High	13.7567339416562	13.1472907376125	0.006	1	-0.609443204043657
Q6PDI5	Ecpas	High	12.9678451171646	12.3593135407087	0.006	1	-0.608531576455846
Q9ER69	Wtap	High	12.8676184570347	12.2609257249542	0.006	1	-0.606692732080473
P57784	Snrpa1	High	17.204522381828	16.5998940743848	0.006	1	-0.604628307443203
P62827	Ran	High	19.7958904281136	19.1916795852368	0.006	1	-0.604210842876856
P58501	Paxbp1	High	12.1093819052802	11.5080762928436	0.006	1	-0.601305612436635
Q64213	Sf1	High	15.3494876617428	14.7505991529382	0.006	1	-0.598888508804595
Q9WUA3	Pfkp	High	13.5618169714687	12.9661249310061	0.006	1	-0.595692040462673
Q9D6T0	Nosip	High	13.7819357474703	13.1898553412691	0.006	1	-0.592080406201179
P17047	Lamp2	Medium	12.8437819063692	12.2538518389966	0.006	1	-0.589930067372652
Q61211	Eif2d	High	11.5674938635289	10.98270064323	0.006	1	-0.584793220298883
P52480	Pkm	High	19.4097858946653	18.8261943007495	0.006	1	-0.583591593915791
Q6P7W2	Shkbp1	Medium	8.54961611367567	7.96990352073948	0.006	1	-0.579712592936183
Q8R1U1	Cog4	High	10.619478710676	10.0443802488058	0.006	1	-0.575098461870224
B1AVY7	Kif16b	Medium	5.58314614987717	5.0093865759369	0.006	1	-0.573759573940269
Q9DBS2	Tprg1l	High	12.5300079572243	11.9598261516791	0.006	1	-0.570181805545289
Q64520-2	Guk1	High	12.9181410925348	12.3489849931485	0.006	1	-0.56915609938634
A2ANY6	Mdn1	High	12.6577390954064	12.093149638732	0.006	1	-0.56458945667438
Q9CQT1	Mri1	High	14.644541750121	14.0815866354794	0.006	1	-0.562955114641554
O09061	Psmb1	High	17.2452179164678	16.6822699670985	0.006	1	-0.562947949369367
Q61102	Abcb7	High	12.8933403978433	12.3318055811584	0.006	1	-0.561534816684846
P62996	Tra2b	High	16.0767305255144	15.5208458319192	0.006	1	-0.555884693595202
Q9Z315	Sart1	High	14.5738138676145	14.0193618590725	0.006	1	-0.554452008541967
P97465	Dok1	High	12.6989861769676	12.1464235945087	0.006	1	-0.552562582458842
Q8BR65	Suds3	High	11.2840405107967	10.7319402718021	0.006	1	-0.552100238994582
Q8BIQ5	Cstf2	High	14.6040034702976	14.0602046358892	0.006	1	-0.54379883440836
Q80YQ8	Rmnd5a	Medium	9.24653158182092	8.70287758613531	0.006	1	-0.543653995685606
Q8C006	Trim35	Medium	7.31032275271697	6.76799300945213	0.006	1	-0.542329743264843
P00493	Hprt1	High	16.9648784695664	16.4236544801362	0.006	1	-0.541223989430172
Q99LI7	Cstf3	High	13.8846468938842	13.3439517497012	0.006	1	-0.540695144182983
Q09143	Slc7a1	High	11.918458629341	11.3785669714476	0.006	1	-0.539891657893397
Q8BTS4	Nup54	High	13.7840066158479	13.2499537846638	0.006	1	-0.534052831184042
Q8K0V4	Cnot3	High	12.6945513816897	12.1623429226861	0.006	1	-0.532208459003662
Q80YR5	Safb2	High	14.0377774741065	13.5108653381198	0.006	1	-0.526912135986649
Q8BUR3;Q8BUR3-2	Foxj3	Medium	8.42119736306111	7.89528821349539	0.006	1	-0.525909149565716
O88532	Zfr	High	12.3263903058855	11.8047078245442	0.006	1	-0.521682481341287
F8VQC1	Srp72	High	14.1610072085818	13.6406854313755	0.006	1	-0.520321777206304
P42128	Foxk1	High	12.2852861788196	11.7722604931996	0.006	1	-0.513025685620009
P20444	Prkca	High	12.2748458246931	11.7619955654828	0.006	1	-0.512850259210298
P62908	Rps3	High	20.8372722748575	20.327764798109	0.006	1	-0.509507476748485
O35309	Nmi	High	13.5911344515178	13.0913456410247	0.006	1	-0.499788810493104
Q9JLJ2	Aldh9a1	High	15.3740334494275	14.8783539697257	0.006	1	-0.495679479701822
P97807-2	Fh	High	16.5637743161398	16.0726653368488	0.006	1	-0.491108979290967
P81069	Gabpb2	High	11.7329688418014	11.2474598007682	0.006	1	-0.48550904103316
Q99KK9	Hars2	High	11.9899316405438	11.5098726275393	0.006	1	-0.480059013004457
Q9EQH4;Q9EQH4-2	Taf8	High	11.2619054249525	10.788428564873	0.006	1	-0.47347686007944
P63154	Crnkl1	High	13.7454119998957	13.2784949660894	0.006	1	-0.466917033806224
Q3UHD6	Snx27	High	12.7984017825833	12.3329061522079	0.006	1	-0.465495630375418
Q3UMT1	Ppp1r12c	High	10.2976672123424	9.84213390206726	0.006	1	-0.455533310275122
S4R1W5	Rbm6	High	12.0822354874554	11.6280990175045	0.006	1	-0.4541364699509
P55258	Rab8a	Medium	13.4282367551269	12.9770071801355	0.006	1	-0.451229574991393
D3Z6Q9	Bin2	High	14.4170285925338	13.9658700321088	0.006	1	-0.451158560425045
P26638	Sars1	High	15.9038671176612	15.4536801355974	0.006	1	-0.450186982063808
Q9CU65	Zmym2	High	10.0600161420135	9.61219033657584	0.006	1	-0.447825805437629
O35643	Ap1b1	High	15.225003773479	14.778090914835	0.006	1	-0.446912858643984
Q3U5F4	Yrdc	Medium	12.8120990714892	12.3692323493345	0.006	1	-0.442866722154704
Q8BH57;Q8BH57-2	Wdr48	High	11.4217221700553	10.9996789837975	0.006	1	-0.422043186257769
O55131	Septin7	High	15.1547472685623	14.7344560286454	0.006	1	-0.420291239916928
Q9JIX8;Q9JIX8-4	Acin1	High	15.2258274672011	14.8079453614662	0.006	1	-0.417882105734899
P62137	Ppp1ca	High	15.7265298623367	15.30905084393	0.006	1	-0.417479018406713
P62874	Gnb1	High	15.0862564428929	14.671265113997	0.006	1	-0.414991328895967
Q9DB77	Uqcrc2	High	16.9950249986518	16.5808698899019	0.006	1	-0.414155108749981
Q9D1A2	Cndp2	High	15.2372170179191	14.8243671790083	0.006	1	-0.412849838910777
P57780	Actn4	High	15.9809294779082	15.5680986832601	0.006	1	-0.41283079464813
Q91YP2	Nln	High	11.809363641326	11.397959809749	0.006	1	-0.411403831576964
Q9DD18	Dtd1	Medium	12.5270875026344	12.1216613476267	0.006	1	-0.405426155007746
Q9WV32	Arpc1b	High	17.2601366393665	16.8592807486123	0.006	1	-0.40085589075418
P08752	Gnai2	High	15.7247079640611	15.3355566501731	0.006	1	-0.389151313888023
G3X972	Sec24c	High	13.8199380537968	13.4321936932053	0.006	1	-0.387744360591538
Q3TIU4	Pde12	High	13.1670721421098	12.7835961819038	0.006	1	-0.383475960206038
Q08024	Cbfb	High	14.777295836761	14.3980261199869	0.006	1	-0.379269716774109
P61089	Ube2n	High	18.2336816649214	17.8565531151088	0.006	1	-0.377128549812596
Q99J36	Thumpd1	High	15.6020657546966	15.2251872121823	0.006	1	-0.376878542514339
P47810	Wee1	Medium	9.49460864424132	9.12534023611744	0.006	1	-0.369268408123878
Q99L43	Cds2	High	12.1813290157494	11.8120664211745	0.006	1	-0.369262594574916
B2RRD7	Brpf1	High	9.26106609447917	8.89780999253823	0.006	1	-0.363256101940939
P24668	M6pr	High	15.1848878829808	14.8247096416743	0.006	1	-0.360178241306446
P46638	Rab11b	High	17.2864834416837	16.931577256016	0.006	1	-0.354906185667716
Q8BVL9	Jakmip1	High	8.542425702738	8.19037152208666	0.006	1	-0.35205418065134
Q8VDP3;Q8VDP3-3	Mical1	High	13.1681842380896	12.8308887341066	0.006	1	-0.337295503982993
Q8C1A3	Mtrr	High	9.43587655946519	9.10617252546262	0.006	1	-0.329704034002575
Q64511	Top2b	High	14.281167968056	13.9527330575328	0.006	1	-0.328434910523123
Q91ZA3	Pcca	High	12.567521879249	12.2429663335664	0.006	1	-0.324555545682676
Q9JLI8	Sart3	High	14.1990269152801	13.9076799967741	0.006	1	-0.291346918505942
Q8BIW9	Chtf18	High	9.39733529247837	6.40884783118573	0.007	1	-2.98848746129264
P61025	Cks1b	Medium	10.3933499455078	7.50343258661785	0.007	1	-2.88991735889
E9PWG6	Ncapg	High	11.0737618824639	8.91656964249049	0.007	1	-2.15719223997336
Q9R0E1	Plod3	Medium	8.55615398746303	6.47278189213331	0.007	1	-2.08337209532972
P37913	Lig1	High	14.1933687697489	12.334590339927	0.007	1	-1.85877842982184
Q91YN9	Bag2	Medium	11.6839027540019	9.89765856545822	0.007	1	-1.78624418854367
O35405	Pld3	Medium	9.18440196569762	7.40205889150557	0.007	1	-1.78234307419205
Q3TCN2	Plbd2	Medium	9.40982543149874	7.72954973091275	0.007	1	-1.68027570058599
Q9CR98	Fam136a	Medium	14.8735329290467	13.4115472259405	0.007	1	-1.46198570310629
Q8R0G9	Nup133	High	14.4252376541711	13.005020285194	0.007	1	-1.42021736897706
Q91YE3	Egln1	High	10.2356929146921	8.8743833625753	0.007	1	-1.3613095521168
Q9JI38	Pus3	High	10.999832530678	9.65620824924372	0.007	1	-1.34362428143432
P54227	Stmn1	High	16.1248957585542	14.8346543647561	0.007	1	-1.29024139379804
Q99LZ3	Gins4	High	12.1954834729888	10.9320253622066	0.007	1	-1.26345811078216
Q9DB60	Prxl2b	Medium	13.945246218149	12.6869907098836	0.007	1	-1.25825550826543
Q91YI6;Q91YI6-2	Tent2	High	9.82850925022395	8.58406706028674	0.007	1	-1.24444218993721
Q3TZX3	Slc25a33	Medium	9.95235074266786	8.72895235322018	0.007	1	-1.22339838944768
P25206	Mcm3	High	16.6939142244032	15.5146416044227	0.007	1	-1.17927261998044
Q8BYN3	Itpk1	Medium	9.73276179913317	8.59658622263064	0.007	1	-1.13617557650253
O55057	Pde6d	Medium	12.1989390232623	11.0955051000664	0.007	1	-1.10343392319594
Q9D8M7;Q9D8M7-2	Phf10	Medium	10.450457009635	9.39067177738123	0.007	1	-1.05978523225375
Q62447	Ccnc	Medium	10.0872925485516	9.06937126260952	0.007	1	-1.01792128594212
P56542	Dnase2	Medium	10.9874909196491	9.97111435221259	0.007	1	-1.01637656743653
O88508	Dnmt3a	High	12.2913207808366	11.2796438911208	0.007	1	-1.01167688971581
Q80ZS3	Mrps26	High	13.1650483732349	12.1596343338506	0.007	1	-1.00541403938426
Q7TMY7	Ipo8	High	10.45486607941	9.45600728080716	0.007	1	-0.99885879860288
Q9DBB4	Naa16	High	10.1360299843182	9.14671409036788	0.007	1	-0.989315893950373
Q08639	Tfdp1	High	11.5831950563271	10.5963062338784	0.007	1	-0.986888822448687
O88852	Tspyl1	Medium	9.49369956302309	8.51047977533437	0.007	1	-0.983219787688716
Q8BTI7	Ankrd52	High	10.8050369452644	9.84663802831535	0.007	1	-0.958398916949044
Q6PAQ4	Rexo4	High	14.2568595845102	13.3101794048228	0.007	1	-0.946680179687464
P13439	Umps	High	15.9537628577214	15.0088559633118	0.007	1	-0.944906894409575
Q9D1P0	Mrpl13	High	13.7789651235462	12.8454299707718	0.007	1	-0.933535152774404
Q9QYA2	Tomm40	High	14.8725375035466	13.9589276707243	0.007	1	-0.913609832822251
Q3URS9;Q3URS9-2	Ccdc51	High	11.2608262441104	10.3526995410191	0.007	1	-0.908126703091279
Q9EPJ9	Arfgap1	High	12.3036136653111	11.4079746201385	0.007	1	-0.895639045172627
Q8K2Z8	Ube2q2	Medium	11.4614055435176	10.6238508477169	0.007	1	-0.837554695800693
P51912	Slc1a5	High	13.0243619401835	12.1891301060084	0.007	1	-0.835231834175163
Q6NZJ6	Eif4g1	High	15.7066974574245	14.8881222812047	0.007	1	-0.818575176219817
Q9D1I6	Mrpl14	Medium	13.1121963706649	12.2954860888135	0.007	1	-0.816710281851458
A2AKX3	Setx	High	7.71418591264988	6.89895461627213	0.007	1	-0.815231296377748
Q14C51	Ptcd3	High	12.9879068208832	12.1735011221783	0.007	1	-0.814405698704849
P70452	Stx4	Medium	11.1471660683807	10.3492824904639	0.007	1	-0.797883577916812
Q9CX34	Sugt1	High	15.9729266503552	15.1757821041145	0.007	1	-0.797144546240618
Q62203	Sf3a2	High	14.0384080403054	13.2503816054148	0.007	1	-0.788026434890558
Q9D7N3	Mrps9	High	12.5768639085453	11.7949518526599	0.007	1	-0.781912055885419
Q3UTQ7	Prdm10	Medium	7.67228975022032	6.89420859937386	0.007	1	-0.778081150846465
P56380	Nudt2	High	13.0612755670872	12.2861720745434	0.007	1	-0.775103492543849
Q6DFZ1	Gbf1	High	11.6657699007979	10.8983945303516	0.007	1	-0.767375370446336
E9Q3L2	Pi4ka	High	11.4084837622451	10.6434326980324	0.007	1	-0.76505106421277
E9Q774;E9Q777	Akap11	High	7.46088718784168	6.69631245471059	0.007	1	-0.76457473313109
Q8BGB7	Enoph1	Medium	13.1994660687095	12.4392269700746	0.007	1	-0.76023909863482
Q91WE6;Q91WE6-2	Cdkal1	High	10.854217282327	10.0957887405011	0.007	1	-0.758428541825896
Q8WTY4	Ciapin1	High	13.6336289479076	12.8871772092417	0.007	1	-0.746451738665881
Q9CQJ2	Pih1d1	High	12.8193610511783	12.0756790275625	0.007	1	-0.743682023615815
Q810A3	Ttc9c	Medium	10.5991660830339	9.85698929450488	0.007	1	-0.742176788529042
Q8R1N4	Nudcd3	High	13.4635025781588	12.7275795995842	0.007	1	-0.735922978574607
P51949	Mnat1	High	12.2350159740972	11.4994282013891	0.007	1	-0.73558777270817
P49312	Hnrnpa1	High	19.5356685448849	18.8056025208431	0.007	1	-0.730066024041776
Q9DBD5	Pelp1	High	13.496466071886	12.7720156769867	0.007	1	-0.724450394899279
Q9DBG3;Q9DBG3-2	Ap2b1	High	14.4661585965439	13.7422027835366	0.007	1	-0.723955813007256
Q8QZY1	Eif3l	High	16.536667182841	15.8178899408981	0.007	1	-0.718777241942874
O35857	Timm44	High	14.8020881346688	14.0844990372035	0.007	1	-0.717589097465257
Q9QYY8;Q9QYY8-2	Spast	High	10.7665377679804	10.0506923633804	0.007	1	-0.715845404600026
Q62276;Q62276-2	Med22	Medium	10.7073631443611	9.99530355297921	0.007	1	-0.712059591381845
O35593	Psmd14	High	15.6835368768855	14.9716729529978	0.007	1	-0.711863923887766
Q61937	Npm1	High	21.1324905264152	20.4247926716522	0.007	1	-0.707697854763062
Q3UA37	Qrich1	High	12.2695307753362	11.5625332912554	0.007	1	-0.706997484080752
Q61686	Cbx5	High	15.028441526268	14.3227385619886	0.007	1	-0.705702964279425
Q6P1G2	Kdm2b	High	10.0478027409239	9.34459599806414	0.007	1	-0.703206742859784
Q6P8I4	Pcnp	High	15.8170984316966	15.1172745711322	0.007	1	-0.699823860564431
Q9D706	Rpap3	High	12.9230333772685	12.2257868652958	0.007	1	-0.697246511972772
Q3UYV9	Ncbp1	High	13.5683218953511	12.8710807881715	0.007	1	-0.697241107179584
Q8R0L9;Q8R0L9-2	Tada3	Medium	9.1765496140351	8.48964518448241	0.007	1	-0.686904429552696
Q9JI39	Abcb10	High	9.71518599469532	9.02894011986352	0.007	1	-0.686245874831801
Q8VC34;Q8VC34-2;Q8VC34-3;Q8VC34-4;Q8VC34-5	Rpap2	Medium	7.90107723359436	7.2194081758007	0.007	1	-0.681669057793655
P22366	Myd88	High	12.6603199710342	11.9843934955191	0.007	1	-0.6759264755151
Q8C0L9	Gpcpd1	High	10.8607553489514	10.190485605385	0.007	1	-0.670269743566388
Q00899	Yy1	High	13.8964212125462	13.2279686083325	0.007	1	-0.668452604213666
P61804	Dad1	Medium	16.1272642865103	15.4621657911886	0.007	1	-0.665098495321731
Q99LF4	Rtcb	High	16.0934466093907	15.429921688055	0.007	1	-0.663524921335714
Q91VJ5	Pqbp1	High	15.2001012586629	14.54137290707	0.007	1	-0.658728351592963
Q9EQU5-2	Set	Medium	13.6288708974192	12.9723496352487	0.007	1	-0.65652126217042
Q3UHX0	Nol8	High	12.1890237751462	11.5395239210944	0.007	1	-0.649499854051811
O54774	Ap3d1	High	12.3880207350495	11.7417052461333	0.007	1	-0.646315488916231
Q3UMR5	Mcu	High	10.733242901998	10.0909527619557	0.007	1	-0.642290140042295
Q3UJB0	Sf3b2	High	15.9133563819433	15.2777584486174	0.007	1	-0.635597933325919
Q60855	Ripk1	High	12.0068399972918	11.373391783999	0.007	1	-0.633448213292883
Q8K2C6	Sirt5	Medium	8.82037395222593	8.19403156002251	0.007	1	-0.626342392203417
Q8BMJ2	Lars1	High	15.3781845204408	14.7524729139446	0.007	1	-0.62571160649626
Q9JMA2	Qtrt1	High	12.4843524958633	11.8604259819786	0.007	1	-0.623926513884758
Q80YW0	Cyth4	Medium	12.9604180001478	12.3432173400891	0.007	1	-0.617200660058726
Q8CFD4	Snx8	High	12.0915136428612	11.4812113127997	0.007	1	-0.610302330061492
Q3TDD9	Ppp1r21	High	11.8287432843235	11.2193012346278	0.007	1	-0.609442049695675
Q8VHK9	Dhx36	High	12.2317458916063	11.6236377345243	0.007	1	-0.608108157081922
Q8K1B8	Fermt3	High	16.2509741818269	15.6447261090854	0.007	1	-0.606248072741513
Q8CE96	Trmt6	High	13.6854266434777	13.0796179287555	0.007	1	-0.605808714722267
Q8BK63-2	Csnk1a1	High	13.7233872104193	13.1299042054023	0.007	1	-0.59348300501698
Q9DBF7	Cwc25	High	11.3583467430375	10.7668924856625	0.007	1	-0.591454257375034
Q8K4Q0	Rptor	High	9.41598903770995	8.82570635061022	0.007	1	-0.590282687099721
Q05CL8	Larp7	High	13.9375487260773	13.3513751481089	0.007	1	-0.586173577968365
Q5SUR0	Pfas	High	15.0813426990408	14.4978119303253	0.007	1	-0.583530768715534
Q91VZ6	Smap1	Medium	10.7549061386411	10.1725457888833	0.007	1	-0.582360349757824
Q80XC2	Trmt61a	High	13.1199957439801	12.541061331479	0.007	1	-0.578934412501134
Q9WUL7	Arl3	Medium	12.8375113653051	12.263028076121	0.007	1	-0.57448328918416
Q8R3F9	Tut1	High	12.8345100109569	12.2618242638392	0.007	1	-0.572685747117651
Q9D0C4	Trmt5	High	12.2481654612133	11.6761965924636	0.007	1	-0.571968868749648
Q9JK48;Q9JK48-2	Sh3glb1	High	13.6986265960107	13.1281871226356	0.007	1	-0.570439473375053
P50247	Ahcy	High	18.0595053291108	17.4903153233405	0.007	1	-0.569190005770391
P61222	Abce1	High	15.8599190725585	15.2916805502835	0.007	1	-0.56823852227501
Q9WVK4	Ehd1	High	15.6393763131417	15.0805524603599	0.007	1	-0.55882385278186
Q99K28;Q99K28-2	Arfgap2	High	13.7602392423406	13.202823390315	0.007	1	-0.557415852025525
O35286	Dhx15	High	16.6580638080324	16.1030793858708	0.007	1	-0.55498442216161
Q9WUA2	Farsb	High	15.9186396914196	15.3654349667335	0.007	1	-0.553204724686051
P53811	Pitpnb	High	14.5116174961889	13.9600662406021	0.007	1	-0.551551255586848
Q9D6R2	Idh3a	High	16.1441427951979	15.5932980564884	0.007	1	-0.550844738709547
Q8K363	Ddx18	High	15.4565470552776	14.907720487563	0.007	1	-0.54882656771465
Q9DBG6	Rpn2	High	16.0094271890284	15.4642949676354	0.007	1	-0.545132221392969
Q80UJ7	Rab3gap1	High	11.8343669952099	11.2925992013834	0.007	1	-0.541767793826503
Q8BSZ2	Ap3s2	Medium	11.9338727990199	11.396185839083	0.007	1	-0.537686959936892
Q8BYA0	Tbcd	High	12.2760322255661	11.7427026098525	0.007	1	-0.533329615713619
P17710-3	Hk1	High	14.0841135446103	13.5553601654681	0.007	1	-0.528753379142127
P70404	Idh3g	High	14.5348148409381	14.0074699748817	0.007	1	-0.527344866056438
Q60739	Bag1	High	12.1945032873985	11.6694876152179	0.007	1	-0.52501567218061
Q9JHS9	Cwc15	High	14.6323671507991	14.1110823262005	0.007	1	-0.52128482459857
Q8K3A0	Hscb	Medium	12.040819874056	11.5209754786243	0.007	1	-0.51984439543177
Q9CQI7	Snrpb2	High	15.2541668791792	14.7413886202072	0.007	1	-0.512778258972013
Q9CQZ6	Ndufb3	Medium	14.638949763548	14.1267601666193	0.007	1	-0.512189596928753
Q3UGC7	Eif3j1	High	16.2343911437278	15.7247443829212	0.007	1	-0.509646760806623
Q8BIH0;Q8BIH0-2	Sap130	High	10.7521422783959	10.2433268760811	0.007	1	-0.508815402314784
Q78IK2	Atp5md	Medium	16.5321534996085	16.0256710856432	0.007	1	-0.506482413965216
Q8BY87-2	Usp47	High	11.4171055523688	10.9121859192071	0.007	1	-0.504919633161668
Q8VC03	Eml3	High	11.7021132097727	11.2047146116119	0.007	1	-0.497398598160744
Q61545	Ewsr1	High	15.6916739066703	15.1944752716738	0.007	1	-0.497198634996485
Q9R0A0	Pex14	High	12.5784108582192	12.0953857330096	0.007	1	-0.483025125209561
Q8C4Y3-3	Nelfb	High	13.0120200581506	12.5516497635223	0.007	1	-0.46037029462825
Q99P72	Rtn4	High	12.8653491743274	12.408140099806	0.007	1	-0.457209074521362
Q8K2F0	Brd3	High	11.2654612952834	10.8084963436571	0.007	1	-0.456964951626276
Q6ZQ03	Fnbp4	High	11.5101485284311	11.0615638932438	0.007	1	-0.448584635187382
P70302	Stim1	High	11.8446811695397	11.4001841116483	0.007	1	-0.444497057891409
Q922P9	Glyr1	High	14.404469898436	13.96010968679	0.007	1	-0.444360211645972
Q8BFQ8	Gatd1	Medium	12.9150201677351	12.4746852441489	0.007	1	-0.440334923586164
Q8BMG7	Rab3gap2	High	11.3355580981986	10.8976262006634	0.007	1	-0.437931897535151
O35153	Bet1l	Medium	12.2868069591422	11.8596139586449	0.007	1	-0.427193000497274
Q60949;Q60949-2	Tbc1d1	High	11.9938132242283	11.5721430364339	0.007	1	-0.42167018779441
Q9D883	U2af1	Medium	16.2270989339464	15.806138552213	0.007	1	-0.420960381733419
Q6NXN1	Szrd1	Medium	14.3264728583697	13.9089872140851	0.007	1	-0.417485644284616
O70325;O70325-2;O70325-3	Gpx4	Medium	12.7906715416836	12.3856619991396	0.007	1	-0.405009542544022
P51150	Rab7a	High	17.9498566925826	17.5607254779163	0.007	1	-0.3891312146663
Q91YT0	Ndufv1	High	14.3493952421711	13.9607178751623	0.007	1	-0.388677367008755
Q91VC3	Eif4a3	High	17.3940038593723	17.0214068207539	0.007	1	-0.37259703861837
Q9CQA3	Sdhb	High	15.116989518515	14.7455936187396	0.007	1	-0.371395899775452
Q64727	Vcl	High	12.0783843213715	11.7071204925317	0.007	1	-0.371263828839826
Q9Z2N8	Actl6a	High	15.286090760021	14.9355222176838	0.007	1	-0.350568542337133
P11352	Gpx1	High	16.7711620167031	16.458013297143	0.007	1	-0.313148719560093
P48758	Cbr1	High	14.5872670536509	14.3432417247575	0.007	1	-0.244025328893407
Q8C3Y4	Kntc1	High	9.30022395074333	5.40090873390492	0.008	1	-3.89931521683841
Q923A2	Spdl1	High	10.2771268234672	7.36871268462122	0.008	1	-2.90841413884595
Q6ZQK0	Ncapd3	High	8.92781844911654	6.99653366310426	0.008	1	-1.93128478601228
Q3TQQ9;Q3TQQ9-2;Q3TQQ9-3	NA	Medium	8.57641751415112	6.76046218414337	0.008	1	-1.81595533000776
O35280	Chek1	High	12.5619689590318	10.7490185163861	0.008	1	-1.81295044264569
Q8CG47	Smc4	High	12.4868498004799	10.854383424831	0.008	1	-1.63246637564889
Q9D2R6	Coa3	Medium	13.205295424345	11.7462556630091	0.008	1	-1.45903976133598
Q8CG48	Smc2	High	12.8103316296009	11.3801333263771	0.008	1	-1.43019830322374
Q9JHR7	Ide	High	14.0024104482498	12.6427345590248	0.008	1	-1.35967588922504
[truncated: 3,845 more rows]
