# Supplementary material for: RNA helicase EIF4A1-mediated translation is essential for the GC response
Source: Life Sci Alliance. 2023 Nov 27;7(2):e202302301. doi: 10.26508/lsa.202302301 (PMC10681908; doi:10.26508/lsa.202302301)
Supplement: Supplementary file 3 [file LSA-2023-02301_TableS3.zip › LSA-2023-02301_TableS3.ods]

## Sheet: Table S3 Early and late response gene sets
2h Early response	24h Late response
Dusp8	Pdcd1
Gprc5a	Ccnb1ip1
Ifnb1	Rpph1
Plagl1	Cst6
Gdf15	Ifitm2
Ramp3	Gm45717
Ccl4	Shisa8
Ccl3	Eno3
Flrt3	Lad1
Gng4	Ccl22
Map1b	Wnt10a
Gm6277	Phyhip
Serpine1	Ajuba
Il10	Otx1
Cxcl2	Ccl4
Msrb3	Timd2
Calca	Tacc2
Cxcl1	Bcat1
Tnfsf4	Wnt1
Acod1	Dnph1
Fat4	Ksr2
Apold1	Bcl2a1d
Nr4a2	Hpdl
Ccl2	Orc1
Emp1	Siglecf
Il1r2	Lrr1
Lif	Spp1
Etnk2	H3c3
Cables1	Il2ra
Gm28626	Snai3
Ptgs2	H2bc11
Il12b	Dynll2
Rasd1	Slamf9
Dll4	H2bc12
Nr4a3	Aunip
Il2ra	Cenpm
Lrrc9	Utf1
Lrrc10b	Cenph
Lilr4b	Fabp5
Bdkrb1	Plscr1
Il6	Tyms
Mmp15	Mt1
Afap1l2	Dscc1
Nr4a1	Chek1
Hnf1b	Ska1
Plk2	Mcrip2
Ocln	Oip5
Mir155hg	Slc9b2
Cxcl10	Bcl2l1
Gm4473	Syce2
Olr1	Dhrs13
Hspa1a	Dusp14
Fosl2	Epcam
Clec4e	Synpo
Gm10463	Dctpp1
Crisp1	Hspe1-rs1
Epha2	Cks1b
Atf3	Cdc6
Tnip3	Wnt10b
Gm38386	Gins1
Maff	Shmt1
B3gnt7	Tg
Areg	Sema4c
AC114412.2	Il1r2
Crem	Gmnn
Gm10717	Nrgn
Rnf125	Acot7
Kcng3	Spc24
Htra4	Stmn1
Nfil3	Bcl2a1b
Ctla4	Slc30a3
Il1r1	Rad51ap1
Id1	Dtl
Vegfa	Ncs1
Dusp5	H3c8
Bcl2l1	Tnfrsf9
Adm	Npw
Nfkbiz	Exo1
Dusp14	Chga
Mfsd2a	Rnf227
Bcl2a1b	Ppa1
Ankrd33b	Rilpl2
Bcl2a1d	H2bc14
Rrh	Rfc4
Litaf	Ccnd2
Grasp	Rbpms2
Gm37347	Rmi2
Il1rn	Pole2
Cd83	Sub1
Cdkn1a	Maoa
Plau	Bcl6b
Fos	Idi1
Gm11738	Nefh
Hspa1b	Hspe1
Tnfaip3	Mlf1
Pim1	Rad51
Gadd45b	Tubb6
Il1b	H2ac24
Fibcd1	Egfl7
Myc	Mir155hg
Gm29094	Rps27l
Phldb1	Nhp2
Spp1	Abhd6
Rgs1	Mreg
Odc1	Ccl1
Sytl3	Cenpk
Cdk5r1	Avpi1
Tgif1	2810408I11Rik
Nfkbid	Gpt2
Ifrd1	Chchd6
Gm37560	Tent5c
Ppp1r15a	Rad54b
AA467197	A430093F15Rik
Gm44005	Fads2
Tbc1d30	Cdk1
Ccr7	Tmem98
Zbtb10	Wdr31
Cd69	Cdc45
Ier5l	Ms4a6c
Pak6	Tigd3
Il1a	Nt5dc2
Gm26885	Brip1
Kdm6b	Mpc1
Bambi	Pcna
Jdp2	9430069I07Rik
Cd86	Gm29094
Gla	Shcbp1
Heyl	Pclaf
Dusp1	Serf1
Egr2	Mcm10
Fosl1	Rrm2
Marcksl1	Trip13
Fam83d	Dut
Hilpda	4930506C21Rik
Egln3	Tomm5
Cish	Adarb1
Mreg	Tmem97
Lilrb4a	Tipin
Ets2	Ranbp1
Arl5b	Cdca5
Nipal1	Pycr1
Gfi1	Snrpd1
AC117769.4	Nuf2
Bhlhe40	Hells
Gad1	Ndufaf2
Gm37649	Chac1
Procr	Tmem256
Kcnk10	Rangrf
Cxcr4	Havcr1
Utf1	H2ac11
Tex15	Cd320
Lmna	Dhfr
Lonrf2	Cenpw
Irs2	Uhrf1
Msh4	Ccne2
Dusp4	Chaf1b
Pde3b	Mthfd2
Kcnh4	Casp4
Plscr1	Lig1
Gm43999	Pdgfa
Plod2	Rnaseh2b
Tnfsf9	Hdhd3
Bcl2l11	Lrp11
Plcxd2	Gcat
Gfod1	Srm
Slc2a6	Gcsh
Mpzl2	5033430I15Rik
Grhl1	Acoxl
Uck2	Fignl1
Rhbdl3	Gm49776
A430093F15Rik	Etnk2
Cystm1	Uqcr10
Wnt10b	Psme2
Plk3	3110082I17Rik
Ccr5	Nphp1
A330009N23Rik	Nr4a3
Sytl2	Hspd1
Pde7b	Igfbp7
Plat	Slc16a1
Bend3	Fsbp
5830411K02Rik	Spata24
Camk2n1	Cyp1a1
Asph	Irak1bp1
Mir17hg	Cish
Fosb	Serpinf1
Gm31718	Hmgn3
Mgll	Ran
Pmepa1	Tmtc4
Klf10	Timm8a1
Phlpp1	Raet1d
Fyn	Lipg
Pim3	Birc5
Itpkc	Arl6
Cd207	Ift43
Il7r	Tmem107
Gm43581	Dbi
Gm10801	Mtfr2
Kdm6bos	Mrpl12
Il1bos	Asns
Scin	Prim1
Cacna1s	Siva1
Rora	Gsr
Snhg15	Ccne1
Egr1	Cd70
Stat4	Ticam2
Rgs9	Rerg
Abtb2	Gar1
Gramd3	Pno1
Ildr1	Melk
Adhfe1	Pbk
Rundc3b	Grhl1
Usp2	Mcm6
Ier3	Qpct
Ciart	Tfdp1
Socs3	Ccl3
Arhgap31	Rad51b
Rel	H3c1
Irf4	Zwilch
Gm17024	Gm10131
Gnl3	Acy3
Pmp22	Wnt6
Gm38257	Suv39h2
Sowahc	Asf1b
Adgrl2	Rpp25
Stx11	Nudt1
Ptger4	Sgo1
Antxr2	Txlnb
Bcl2a1a	Nutf2-ps1
Gadd45g	Txn1
Muc1	Ezh2
Gm43585	Noxa1
Lrrc32	Sh3bgr
Rilpl2	Gsto1
Traf1	H2ac12
Satb1	Ndufb6
Mir22hg	Dctd
Dennd4a	Mcm7
Syngr2	Uqcc2
Ier2	Gemin6
Ccl5	Cd63
Kras	Egr2
Gm37248	Clspn
Nt5e	Gm29054
Pla1a	Gm17041
Nampt	Prdx1
Dusp2	Gm49711
Zfp593	Nutf2
Slc15a2	Mcm3
Sik1	Ahrr
Snai1	Lhx2
Lonrf3	Esco2
Gm43411	Nop16
Zbtb46	Neto2
Gm2449	Npm1
Fam107b	9530077C05Rik
Tnfrsf10b	Gm44238
Nfkbia	Apex1
Slc25a33	Cmss1
Slco4a1	Atp5md
Ifit1	Psmg1
Tnfrsf1b	Rpa3
Neil1	Cenpi
Kdm2b	Slc1a2
Isg15	Rpf2
Gm17055	Snrpd2
Srgn	Mrps6
Icam1	Eef1akmt4
Gm36931	H1f5
Tgfb3	Thyn1
Lonrf1	Ptrh1
Gpr132	Cdca7
Slc16a1	Hat1
Gm26532	Orc6
Tnf	Mrps22
Bbc3	Mybl2
Sema7a	Mcm5
Gem	Slc25a13
Gm28884	Hnrnpa1
Pogk	Lsm2
Jun	Kcnmb3
Srm	Bola2
AC122317.3	Ndufa12
Sdhaf1	Psat1
Gm38032	H2az1
Zhx2	Gm20390
Mpp7	Pxmp2
Clec4d	Nme2
Ccl22	Fads1
Spag4	Mcm8
Trp53inp2	Tuba1b
Gm7008	Aprt
Nop58	Nme1
Vps37b	Sdf2l1
Slc7a5	Ska3
Mapk6	Kcnk10
Nolc1	Gm49333
Cacna1b	Nqo1
Foxj1	Eldr
1700065D16Rik	St3gal4
Ccrl2	Gm12743
Gm2065	E2f1
Ehd1	Mrpl17
Skil	Tnfsf9
Ctps	Gnat2
Timm10	Smyd2
Gch1	Erh
1810032O08Rik	Tmem242
Optn	Gstt3
Chchd4	Rnf150
Gm38150	Naa20
Pus7	Psmc3ip
Coq10b	Eif5a
Rasgef1b	Cenpn
Tubb2a	Pop1
Itga5	Gm37422
Nifk	Fam162a
Prr7	Nup43
Slc7a1	4930594M22Rik
Grwd1	Fam136a
C230085N15Rik	C1qbp
4930417O13Rik	Mrps28
Sgms2	Cenpp
Basp1	Mfsd2a
Tfcp2l1	Lockd
Ccnd2	Igsf9
4930507D05Rik	Cenps
A630001O12Rik	Gprc5a
Rcl1	Rasd1
P2ry10	Gm45213
Epb41l4b	D430020J02Rik
Got1	Anp32b
Gm28707	Nudcd2
P2ry2	Gm41396
Id2	Adk
E430014B02Rik	Lipt2
Mmp17	Atp5j
Gm37352	Pdk3
Eif1a	1700019D03Rik
Itgb3	Septin7
Smim3	Nop58
Rrp1b	Dkc1
Gm28935	Ndufa5
Gm37403	Atp5k
Bspry	Psma7
Btg3	Gm31597
Ifih1	Uck2
Daam1	2900026A02Rik
Osgin2	Gm16272
Utp4	Snrpd3
Ell2	Slc43a3
E130208F15Rik	Umps
Rhob	Timm8b
Gpr171	Ldha
Ptp4a1	Traip
Eef1e1	Bard1
Ghitm	Snrpf
Tgif2	Uqcrq
Nop16	Dnajc15
Gm13546	Gm45216
Gdap10	Hnrnpab
Gm16548	Slc35g1
Tfrc	B9d1
Sipa1l2	Srd5a1
Pde8a	Mif
5830444F18Rik	H2ac7
Gm43176	Eif2s2
Traf4	Phb
Mrto4	S100a1
Apex1	Tubb5
Hk2	H2ac23
D16Ertd472e	Gm32312
Rad18	Coq7
Atad3a	Etf1
Josd1	Tfrc
Gm43584	Pard6g
Rbbp8	Gm15728
Dmxl1	Ccr1
Tsr1	Zbtb32
Cd80	Ttk
Rsad2	H2ac13
Tagap	Eif1ax
Tnfaip2	Poc1a
Nphp4	Mtfp1
Ifi205	Gm13199
Plek	Rcan1
Sub1	Pgk1
Zc3h12c	Cldn7
Slc20a1	Tigit
Txnrd3	C030005K06Rik
Yrdc	Prxl2a
Fas	Ccdc34
Nhp2	H1f1
Arap2	Ube2t
Pcgf5	Ppih
Taf4b	Znrd2
Rpp38	Ccdc38
Pmaip1	Timm23
5330417C22Rik	Timm8a2
Gm44164	Polr2f
Map1lc3a	Hint1
Slc7a11	Ncl
Shisa8	Psma5
Casp4	Spin2c
Ifitm2	Znhit3
Ahr	Ifi27l2a
Prlr	Renbp
Ppan	Lyar
Rrp9	Tk1
Ncs1	Gm44986
Prdx6	Pstpip2
Polr1b	Hic1
Slc35f2	Cycs
Gm44144	Gm16538
Abcb9	Akr1e1
Rnf151	Aimp2
Tma16	Smc2
Wdr75	Ube2cbp
Etf1	Ncapg
Cycs	Gm36356
Utp18
Ncan
1110018N20Rik
Arl5c
Ninj1
Lrrc8d
Gm45717
Ptafr
Rrs1
Smad3
Med11
Snrpd1
Idi1
Fam83g
Snai3
Gm15706
Isy1
Cyth1
Ifrd2
Hdc
Wee1
Gm4117
Stox2
Gm37759
4930428O21Rik
Fjx1
Gm37859
Rbm24
Baiap2l1
Vdr
A430072P03Rik
9530052E02Rik
4922502D21Rik
P4ha2
1700019D03Rik
Rragd
Aloxe3
Dcstamp
Npc1l1
Igf2r
Gm9750
E330020D12Rik
Impact
2900089D17Rik
Gpbar1
Gm13391
Egr3
Per1
Cecr6
1700016P03Rik
Hpgds
Gm15708
AC159635.2
Jcad
Fam167a
Chst7
Dmrt3
Dusp18
Gxylt2
Gm43661
Pik3ip1
Hic1
Il1rl2
Ifng
Fam221a
Nbl1
Art5
Best1
Bri3
Rnd2
Enpp6
Rgcc
Pnma1
Twsg1
Bex3
Prdm1
Ilf3
Synpo
Pdxk
Mafk
Nr1d1
AC134328.1
AC104880.1
Sec24a
Armcx4
Wwc1
Lztfl1
Btn2a2
Tbc1d15
Fabp5
Prrg4
Tceal9
Spry4
Ung
Inpp5a
Gm42868
Gpr55
Klf4
Slc15a3
Insig1
Flcn
Srrd
Fam83e
Tmem184a
Ago2
C230038L03Rik
Gm6377
Gm43172
Coq8a
Fbxo30
Ptpn22
Gm43909
2700038G22Rik
A430027C01Rik
Rgs2
Gabarapl1
Cd274
Tecpr1
Gm44053
Gm37728
Amz1
Gm44116
Dclre1c
Retreg1
Tpst2
Airn
Nbn
Iqsec2
Neto2
Fnip1
Dnajb9
Slc3a2
Ak7
Gm45053
Txk
Gm26759
Gm27019
Gm15472
Gm38235
Gm43065
Gm37786
Gm15658
Plaur
Ddit3
Gm29666
Atp6v0d1
0610040F04Rik
Chst10
Tmem251
Dusp3
Homer1
Srxn1
Cadm4
Gm26982
Enkur
Eno2
Atp6ap2
Tpd52
AC123867.1
Pbdc1
Proscos
Fbxo4
Irf2bp2
Fam71f2
Klf9
BC048644
Pvr
Camkk1
Mafg
Trmt61a
Samsn1
Tnfrsf23
Cstb
Pdcd1lg2
Gm43267
Qtrt1
Naf1
Jmy
Tnfrsf12a
Nt5dc3
Slc26a11
Gm37645
Tiparp
Napa
Tatdn2
Agpat4
Usp6nl
B4galt1
AC158990.2
Slc39a6
Gm43913
Bhlha15
Gm43412
Urb2
Gpr183
Hmgb2
Scpep1
Lzts2
Acsl3
2610318N02Rik
Gm38062
Bhlhe41
Mphosph10
Myb
Heg1
Gm37879
Slc25a25
Cd5
Slc16a6
Shmt1
Emb
Ms4a4a
Gm42941
Il6st
