# Supplementary material for: RNA helicase EIF4A1-mediated translation is essential for the GC response
Source: Life Sci Alliance. 2023 Nov 27;7(2):e202302301. doi: 10.26508/lsa.202302301 (PMC10681908; doi:10.26508/lsa.202302301)
Supplement: Supplementary file 4 [file LSA-2023-02301_TableS4.zip]

Archive with 1 entries (1 files):
- LSA-2023-02301_TableS4.ods
