# Supplementary material for: RNA helicase EIF4A1-mediated translation is essential for the GC response
Source: Life Sci Alliance. 2023 Nov 27;7(2):e202302301. doi: 10.26508/lsa.202302301 (PMC10681908; doi:10.26508/lsa.202302301)
Supplement: Supplementary file 4 [file LSA-2023-02301_TableS4.zip › LSA-2023-02301_TableS4.ods]

## Sheet: Table S4 GSEA Hallmark FDR < 0.05
NAME	SIZE	ES	NES	NOM p-val	FDR q-val	FWER p-val	RANK AT MAX	LEADING EDGE
HALLMARK_G2M_CHECKPOINT	143	-0.6575964	-2.4796908	0	0	0	666	tags=43%, list=11%, signal=47%
HALLMARK_CHOLESTEROL_HOMEOSTASIS	35	-0.7405266	-2.4257061	0	0	0	508	tags=60%, list=9%, signal=65%
HALLMARK_E2F_TARGETS	165	-0.6274238	-2.3620586	0	0	0	711	tags=44%, list=12%, signal=48%
HALLMARK_MITOTIC_SPINDLE	136	-0.5462024	-2.0426314	0	0	0	256	tags=20%, list=4%, signal=20%
HALLMARK_SPERMATOGENESIS	34	-0.5553643	-1.8057252	0.0040241447	0.0048883734	0.024	664	tags=32%, list=11%, signal=36%
HALLMARK_EPITHELIAL_MESENCHYMAL_TRANSITION	26	-0.5086718	-1.5813968	0.016276704	0.049279455	0.259	559	tags=27%, list=10%, signal=30%
