# Supplementary material for: RNA helicase EIF4A1-mediated translation is essential for the GC response
Source: Life Sci Alliance. 2023 Nov 27;7(2):e202302301. doi: 10.26508/lsa.202302301 (PMC10681908; doi:10.26508/lsa.202302301)
Supplement: Supplementary file 5 [file LSA-2023-02301_TableS5.zip › LSA-2023-02301_TableS5.ods]

## Sheet: Table S5 Antibodies
Target	Fluorchome	Clone	Company
Active Caspase 3	AF647	C92-605	BD Biosciences
B220	BUV395	RA3-6B2	BD Biosciences
BCL-XL	FITC	7B2.5	ThermoFisher Scientific
BP1	BV786	6C3	BD Biosciences
BrdU	FITC		BD Biosciences
CD19	BUV737	1D3	BD Biosciences
CD21	BV605	7G6	BD Biosciences
CD23	BV421	B3B4	Biolegend
CD23	PECY7	B3B4	Biolegend
CD24	FITC	30F1	ThermoFisher Scientific
CD25	BV650	PC61	Biolegend
CD38	PerCP-Cy5.5	90	Biolegend
CD38	BUV395	90	BD Biosciences
CD43	BV605	S7	BD Biosciences
CD45.1	BUV395	A20	BD Biosciences
CD45.1	PerCPCy-5.5	A20	ThermoFisher Scientific
CD45.2	PerCPCy5.5	104	Biolegend
CD45.2	BV650	104	Biolegend
CD45.2	BV785	104	Biolegend
CD69	BV421	H1.2F3	Biolegend
CD86	BV421	GL-1	Biolegend
CD93	PE	AA4.1	ThermoFisher Scientific
CD93	BV421	AA4.1	BD Biosciences
CD95	BV510	Jo2	BD Biosciences
CXCR4	PE	2B11	BD Biosciences
EIF4A1	AF594	W17130C	Biolegend
EIF4A2	AF647	H-5	Santa Cruz
EIF4B	AF647	D-4	Santa Cruz
EIF4H	unconjugated	D85F2	Cell Signaling Technologies
Fixable Viability Dye	ef780		ThermoFisher Scientific
H2Kd	Biotin	SF1-1.1	Biolegend
IgD	BV510	11-26c.2a	BioLegend
IgD	AF488	11-26c.2a	BioLegend
IgD	PerCPCy5.5	11-26c.2a	BioLegend
IgM	BV421	R6-60.2	BD Biosciences
IgM (m)	FITC	Polyclonal	Jackson 115-095-075
MYC	PE	D3N8F	Cell Signaling Technologies
Puromycin	AF488	12D10	Merck Millipore
Rabbit	AF647		Jackson 711-605-152
Rabbit	PE		Jackson 711-116-152
TCRB	BV711	H57-597	BD Biosciences
TCRB	PerCP-Cy5.5	H57-597	BioLegend
ELISA & ELISPOT
IgG1	Biotin	Polyclonal	Southern Biotech
SA	HRP		Southern Biotech
IgG1	HRP	Polyclonal	Southern Biotech
